# Supplementary material for: 1-(Benzothia­zol-2-yl)-3-(4-nitro­benzo­yl)thio­urea
Source: Acta Crystallogr Sect E Struct Rep Online. 2009 Aug 8;65(Pt 9):o2106. doi: 10.1107/S1600536809030803 (PMC2970100; doi:10.1107/S1600536809030803)
Supplement: Supplementary file 1 [file e-65-o2106-sup1.cif]

##############################################################################
###                                                                        ###
###        Electronic paper (Acta Crystallographica Section E)             ###
###                                                                        ###
##############################################################################
#                                                                            #
# This CIF contains the data in a paper accepted for publication in Acta     #
# Crystallographica Section E. It conforms to the requirements of Notes      #
# for Authors for Section E, and has been peer reviewed under the auspices   #
# of the IUCr Commission on Journals.                                        #
#                                                                            #
# Full details of the Crystallographic Information File format               #
# are given in the paper "The Crystallographic Information File (CIF):       #
# a New Standard Archive File for Crystallography" by S. R. Hall, F. H.      #
# Allen and I. D. Brown [Acta Cryst. (1991), A47, 655-685].                  #
#                                                                            #
# The current version of the core CIF dictionary is obtainable from          #
# ftp://ftp.iucr.org/pub/cif_core.dic. The current version number is 2.4.    #
#                                                                            #
# Software is freely available for graphical display of the structure(s) in  #
# this CIF.  For information consult the CIF home page http://www.iucr.org/  #
# cif/home.html                                                              #
#                                                                            #
# This file may be used for bona fide research purposes within the           #
# scientific community so long as proper attribution is given to the journal # 
# article from which it was obtained.                                        #
#                                                                            #
##############################################################################
                                             
data_I
_audit_creation_method     SHELXL-97
_chemical_name_systematic
;
1-(Benzothiazol-2-yl)-3-(4-nitrobenzoyl)thiourea
;
_chemical_name_common     ?
_chemical_formula_moiety     'C15 H10 N4 O3 S2'
_chemical_formula_sum     'C15 H10 N4 O3 S2'
_chemical_formula_iupac     'C15 H10 N4 O3 S2'
_chemical_formula_weight     358.39
_chemical_melting_point     ?
_symmetry_cell_setting     monoclinic
_symmetry_space_group_name_H-M     'P 21/n'
_symmetry_space_group_name_Hall     '-P 2yn'
loop_
    _symmetry_equiv_pos_as_xyz
    'x, y, z'
    '-x+1/2, y+1/2, -z+1/2'
    '-x, -y, -z'
    'x-1/2, -y-1/2, z-1/2'
_cell_length_a     7.1596(3)
_cell_length_b     17.9071(5)
_cell_length_c     11.5768(4)
_cell_angle_alpha     90.00
_cell_angle_beta     96.446(4)
_cell_angle_gamma     90.00
_cell_volume     1474.85(9)
_cell_formula_units_Z     4
_cell_measurement_reflns_used     21284
_cell_measurement_theta_min     3.8348
_cell_measurement_theta_max     75.6862
_cell_measurement_temperature     100(2)
_exptl_crystal_description     lath
_exptl_crystal_colour     yellow
_exptl_crystal_size_max     0.20
_exptl_crystal_size_mid     0.10
_exptl_crystal_size_min     0.05
_exptl_crystal_density_diffrn     1.614
_exptl_crystal_density_meas     ?
_exptl_crystal_density_method     'not measured'
_exptl_crystal_F_000     736
_exptl_absorpt_coefficient_mu     3.498
_exptl_absorpt_correction_type     multi-scan
_exptl_absorpt_process_details     '(CrysAlis Pro; Oxford Diffraction, 2009)'
_exptl_absorpt_correction_T_min     0.68228
_exptl_absorpt_correction_T_max     1.00000
_exptl_special_details
;
;
_diffrn_ambient_temperature     100(2)
_diffrn_radiation_type     CuK\a
_diffrn_radiation_wavelength     1.54184
_diffrn_radiation_source     'Nova (Cu) X-ray Source'
_diffrn_radiation_monochromator     mirror
_diffrn_measurement_device_type     'Oxford Diffraction Xcalibur Nova A'
_diffrn_measurement_method     \w
_diffrn_detector_area_resol_mean     10.3543
_diffrn_reflns_number     30943
_diffrn_reflns_av_R_equivalents     0.0395
_diffrn_reflns_av_sigmaI/netI     0.0142
_diffrn_reflns_theta_min     4.57
_diffrn_reflns_theta_max     75.93
_diffrn_reflns_theta_full     72.50
_diffrn_measured_fraction_theta_max     0.987
_diffrn_measured_fraction_theta_full     0.993
_diffrn_reflns_limit_h_min     -8
_diffrn_reflns_limit_h_max     9
_diffrn_reflns_limit_k_min     -22
_diffrn_reflns_limit_k_max     22
_diffrn_reflns_limit_l_min     -14
_diffrn_reflns_limit_l_max     14
_diffrn_standards_number     ?
_diffrn_standards_interval_count     ?
_diffrn_standards_interval_time     ?
_diffrn_standards_decay_%     ?
_refine_special_details
;
Refinement of <i>F</i>^2^ against ALL reflections. The weighted <i>R</i>-factor
<i>wR</i> and goodness of fit <i>S</i> are based on <i>F</i>^2^, conventional
<i>R</i>-factors <i>R</i> are based on <i>F</i>, with <i>F</i> set to zero for
negative <i>F</i>^2^. The threshold expression of <i>F</i>^2^ >
\s(<i>F</i>^2^) is used only for calculating <i>R</i>-factors(gt) <i>etc</i>.
and is not relevant to the choice of reflections for refinement.
<i>R</i>-factors based on <i>F</i>^2^ are statistically about twice as large
as those based on <i>F</i>, and <i>R</i>- factors based on ALL data will be
even larger.
;
_reflns_number_total     3026
_reflns_number_gt     2834
_reflns_threshold_expression     I>2\s(I)
_refine_ls_structure_factor_coef     Fsqd
_refine_ls_matrix_type     full
_refine_ls_R_factor_all     0.0300
_refine_ls_R_factor_gt     0.0285
_refine_ls_wR_factor_gt     0.0767
_refine_ls_wR_factor_ref     0.0778
_refine_ls_goodness_of_fit_ref     1.055
_refine_ls_restrained_S_all     1.055
_refine_ls_number_reflns     3026
_refine_ls_number_parameters     225
_refine_ls_number_restraints     0
_refine_ls_hydrogen_treatment     mixed
_refine_ls_weighting_scheme     calc
_refine_ls_weighting_details
         'calc w=1/[\s^2^(Fo^2^)+(0.0427P)^2^+0.7178P] where P=(Fo^2^+2Fc^2^)/3'
_atom_sites_solution_hydrogens     geom
_atom_sites_solution_primary     direct
_atom_sites_solution_secondary     difmap
_refine_ls_shift/su_max     0.001
_refine_ls_shift/su_mean     0.000
_refine_diff_density_max     0.281
_refine_diff_density_min     -0.245
_refine_ls_extinction_method     none
_refine_ls_extinction_coef     ?
loop_
    _atom_type_symbol
    _atom_type_description
    _atom_type_scat_dispersion_real
    _atom_type_scat_dispersion_imag
    _atom_type_scat_source
    'C' 'C' 0.0181 0.0091
                         'International Tables Vol C Tables 4.2.6.8 and 6.1.1.4'
    'H' 'H' 0.0000 0.0000
                         'International Tables Vol C Tables 4.2.6.8 and 6.1.1.4'
    'N' 'N' 0.0311 0.0180
                         'International Tables Vol C Tables 4.2.6.8 and 6.1.1.4'
    'O' 'O' 0.0492 0.0322
                         'International Tables Vol C Tables 4.2.6.8 and 6.1.1.4'
    'S' 'S' 0.3331 0.5567
                         'International Tables Vol C Tables 4.2.6.8 and 6.1.1.4'
_computing_data_collection
;
CrysAlis Pro (Oxford Diffraction, 2009)
;
_computing_cell_refinement
;
CrysAlis Pro (Oxford Diffraction, 2009)
;
_computing_data_reduction
;
CrysAlis Pro (Oxford Diffraction, 2009)
;
_computing_structure_solution     'SHELXS97 (Sheldrick, 2008)'
_computing_structure_refinement     'SHELXL97 (Sheldrick, 2008)'
_computing_molecular_graphics     'XP (Siemens, 1994)'
_computing_publication_material     'SHELXL97 (Sheldrick, 2008)'
loop_
    _atom_site_type_symbol
    _atom_site_label
    _atom_site_fract_x
    _atom_site_fract_y
    _atom_site_fract_z
    _atom_site_U_iso_or_equiv
    _atom_site_adp_type
    _atom_site_calc_flag
    _atom_site_refinement_flags
    _atom_site_occupancy
    _atom_site_disorder_assembly
    _atom_site_disorder_group
    S S1 0.53606(4) 0.470055(17) 0.84776(3) 0.01726(10) Uani d . 1 . .
    C C2 0.44766(17) 0.43337(7) 0.71218(11) 0.0165(3) Uani d . 1 . .
    N N3 0.45826(16) 0.36156(6) 0.69808(10) 0.0194(2) Uani d . 1 . .
    C C3A 0.54057(19) 0.32891(8) 0.80022(12) 0.0190(3) Uani d . 1 . .
    C C4 0.5778(2) 0.25256(8) 0.81532(13) 0.0232(3) Uani d . 1 . .
    H H4 0.5452 0.2182 0.7538 0.028 Uiso calc R 1 . .
    C C5 0.6629(2) 0.22814(8) 0.92178(13) 0.0248(3) Uani d . 1 . .
    H H5 0.6894 0.1765 0.9331 0.030 Uiso calc R 1 . .
    C C6 0.7108(2) 0.27842(8) 1.01331(12) 0.0234(3) Uani d . 1 . .
    H H6 0.7681 0.2602 1.0859 0.028 Uiso calc R 1 . .
    C C7 0.67605(19) 0.35414(8) 0.99963(12) 0.0209(3) Uani d . 1 . .
    H H7 0.7094 0.3883 1.0614 0.025 Uiso calc R 1 . .
    C C7A 0.59024(18) 0.37870(7) 0.89188(12) 0.0178(3) Uani d . 1 . .
    S S2 0.43025(6) 0.610190(19) 0.71210(3) 0.02877(12) Uani d . 1 . .
    N N1 0.36489(16) 0.47552(6) 0.61966(10) 0.0173(2) Uani d . 1 . .
    H H01 0.316(3) 0.4498(11) 0.5646(16) 0.029(5) Uiso d . 1 . .
    N N2 0.25433(16) 0.57570(6) 0.50564(10) 0.0179(2) Uani d . 1 . .
    H H02 0.260(3) 0.6224(11) 0.5014(16) 0.028(5) Uiso d . 1 . .
    N N4 -0.17337(16) 0.67589(7) 0.00397(10) 0.0215(2) Uani d . 1 . .
    O O1 0.15674(15) 0.46515(5) 0.42156(8) 0.0227(2) Uani d . 1 . .
    O O2 -0.20909(16) 0.74281(6) 0.00649(9) 0.0300(3) Uani d . 1 . .
    O O3 -0.19731(17) 0.63730(6) -0.08377(9) 0.0314(3) Uani d . 1 . .
    C C8 0.34765(18) 0.55045(7) 0.61124(12) 0.0183(3) Uani d . 1 . .
    C C9 0.16239(18) 0.53355(7) 0.41710(11) 0.0174(3) Uani d . 1 . .
    C C10 0.07004(18) 0.57425(7) 0.31352(11) 0.0168(3) Uani d . 1 . .
    C C11 0.04521(19) 0.65149(7) 0.30881(12) 0.0194(3) Uani d . 1 . .
    H H11 0.0855 0.6812 0.3749 0.023 Uiso calc R 1 . .
    C C12 -0.03826(19) 0.68511(8) 0.20783(12) 0.0200(3) Uani d . 1 . .
    H H12 -0.0567 0.7376 0.2040 0.024 Uiso calc R 1 . .
    C C13 -0.09376(18) 0.64017(7) 0.11316(11) 0.0177(3) Uani d . 1 . .
    C C14 -0.07437(19) 0.56315(8) 0.11565(11) 0.0188(3) Uani d . 1 . .
    H H14 -0.1166 0.5338 0.0495 0.023 Uiso calc R 1 . .
    C C15 0.00793(19) 0.53013(7) 0.21676(12) 0.0186(3) Uani d . 1 . .
    H H15 0.0224 0.4774 0.2207 0.022 Uiso calc R 1 . .
loop_
    _atom_site_aniso_label
    _atom_site_aniso_U_11
    _atom_site_aniso_U_22
    _atom_site_aniso_U_33
    _atom_site_aniso_U_12
    _atom_site_aniso_U_13
    _atom_site_aniso_U_23
    S1 0.01993(17) 0.01434(16) 0.01670(17) 0.00078(11) -0.00157(12) 0.00075(10)
    C2 0.0163(6) 0.0159(6) 0.0173(6) -0.0001(5) 0.0017(5) 0.0013(5)
    N3 0.0218(6) 0.0165(6) 0.0194(5) 0.0011(4) -0.0001(4) 0.0017(4)
    C3A 0.0190(6) 0.0186(7) 0.0192(6) 0.0002(5) 0.0017(5) 0.0028(5)
    C4 0.0278(7) 0.0171(7) 0.0240(7) 0.0003(5) 0.0005(6) 0.0008(5)
    C5 0.0277(7) 0.0180(7) 0.0284(7) 0.0024(5) 0.0022(6) 0.0072(6)
    C6 0.0237(7) 0.0235(7) 0.0222(7) 0.0015(5) -0.0001(5) 0.0076(5)
    C7 0.0205(7) 0.0224(7) 0.0192(6) 0.0001(5) -0.0002(5) 0.0018(5)
    C7A 0.0161(6) 0.0164(6) 0.0209(6) 0.0011(5) 0.0021(5) 0.0023(5)
    S2 0.0467(2) 0.01438(18) 0.02184(19) -0.00151(14) -0.01103(15) 0.00050(12)
    N1 0.0206(6) 0.0145(5) 0.0159(5) 0.0002(4) -0.0023(4) 0.0008(4)
    N2 0.0224(6) 0.0122(5) 0.0183(5) 0.0002(4) -0.0014(4) 0.0016(4)
    N4 0.0201(6) 0.0226(6) 0.0206(6) -0.0019(4) -0.0025(4) 0.0037(5)
    O1 0.0314(5) 0.0138(4) 0.0214(5) 0.0004(4) -0.0037(4) 0.0006(4)
    O2 0.0372(6) 0.0211(5) 0.0294(6) 0.0048(4) -0.0073(5) 0.0060(4)
    O3 0.0439(7) 0.0301(6) 0.0182(5) -0.0027(5) -0.0059(4) -0.0006(4)
    C8 0.0190(6) 0.0174(6) 0.0182(6) 0.0002(5) 0.0012(5) 0.0023(5)
    C9 0.0177(6) 0.0168(6) 0.0179(6) 0.0006(5) 0.0027(5) 0.0000(5)
    C10 0.0156(6) 0.0162(6) 0.0186(6) -0.0008(5) 0.0019(5) 0.0008(5)
    C11 0.0220(7) 0.0160(6) 0.0190(6) -0.0003(5) -0.0024(5) -0.0019(5)
    C12 0.0215(6) 0.0149(6) 0.0227(7) 0.0008(5) -0.0015(5) 0.0002(5)
    C13 0.0162(6) 0.0194(6) 0.0168(6) 0.0001(5) -0.0007(5) 0.0026(5)
    C14 0.0191(6) 0.0194(6) 0.0178(6) -0.0012(5) 0.0011(5) -0.0018(5)
    C15 0.0204(6) 0.0143(6) 0.0210(7) -0.0006(5) 0.0015(5) -0.0005(5)
_geom_special_details
;
All e.s.d.'s (except the e.s.d. in the dihedral angle between two l.s. planes)
are estimated using the full covariance matrix. The cell e.s.d.'s are taken
into account individually in the estimation of e.s.d.'s in distances, angles
and torsion angles; correlations between e.s.d.'s in cell parameters are only
used when they are defined by crystal symmetry. An approximate (isotropic)
treatment of cell e.s.d.'s is used for estimating e.s.d.'s involving l.s.
planes.
;
loop_
    _geom_bond_atom_site_label_1
    _geom_bond_atom_site_label_2
    _geom_bond_site_symmetry_2
    _geom_bond_distance
    _geom_bond_publ_flag
    S1 C7A . 1.7443(13) ?
    S1 C2 . 1.7529(13) ?
    C2 N3 . 1.2994(18) ?
    C2 N1 . 1.3877(17) ?
    N3 C3A . 1.3896(17) ?
    C3A C4 . 1.4002(19) ?
    C3A C7A . 1.4009(19) ?
    C4 C5 . 1.383(2) ?
    C5 C6 . 1.403(2) ?
    C6 C7 . 1.385(2) ?
    C7 C7A . 1.3982(18) ?
    S2 C8 . 1.6439(14) ?
    N1 C8 . 1.3499(17) ?
    N2 C9 . 1.3791(17) ?
    N2 C8 . 1.4007(17) ?
    N4 O3 . 1.2246(16) ?
    N4 O2 . 1.2264(16) ?
    N4 C13 . 1.4731(16) ?
    O1 C9 . 1.2269(16) ?
    C9 C10 . 1.4927(18) ?
    C10 C11 . 1.3949(19) ?
    C10 C15 . 1.4017(19) ?
    C11 C12 . 1.3890(18) ?
    C12 C13 . 1.3815(19) ?
    C13 C14 . 1.3863(19) ?
    C14 C15 . 1.3828(19) ?
    C4 H4 . 0.9500 ?
    C5 H5 . 0.9500 ?
    C6 H6 . 0.9500 ?
    C7 H7 . 0.9500 ?
    N1 H01 . 0.832(19) ?
    N2 H02 . 0.84(2) ?
    C11 H11 . 0.9500 ?
    C12 H12 . 0.9500 ?
    C14 H14 . 0.9500 ?
    C15 H15 . 0.9500 ?
loop_
    _geom_angle_atom_site_label_1
    _geom_angle_atom_site_label_2
    _geom_angle_atom_site_label_3
    _geom_angle_site_symmetry_1
    _geom_angle_site_symmetry_3
    _geom_angle
    _geom_angle_publ_flag
    C7A S1 C2 . . 87.52(6) ?
    N3 C2 N1 . . 117.86(12) ?
    N3 C2 S1 . . 117.58(10) ?
    N1 C2 S1 . . 124.55(10) ?
    C2 N3 C3A . . 109.55(11) ?
    N3 C3A C4 . . 125.00(13) ?
    N3 C3A C7A . . 115.09(12) ?
    C4 C3A C7A . . 119.89(12) ?
    C5 C4 C3A . . 118.59(13) ?
    C4 C5 C6 . . 121.06(13) ?
    C7 C6 C5 . . 121.08(13) ?
    C6 C7 C7A . . 117.75(13) ?
    C7 C7A C3A . . 121.62(12) ?
    C7 C7A S1 . . 128.12(11) ?
    C3A C7A S1 . . 110.23(10) ?
    C8 N1 C2 . . 128.62(12) ?
    C9 N2 C8 . . 127.82(11) ?
    O3 N4 O2 . . 124.13(12) ?
    O3 N4 C13 . . 118.13(11) ?
    O2 N4 C13 . . 117.74(11) ?
    N1 C8 N2 . . 114.50(12) ?
    N1 C8 S2 . . 124.95(10) ?
    N2 C8 S2 . . 120.54(10) ?
    O1 C9 N2 . . 122.03(12) ?
    O1 C9 C10 . . 120.50(12) ?
    N2 C9 C10 . . 117.47(11) ?
    C11 C10 C15 . . 120.00(12) ?
    C11 C10 C9 . . 123.96(12) ?
    C15 C10 C9 . . 116.03(11) ?
    C12 C11 C10 . . 120.24(12) ?
    C13 C12 C11 . . 118.26(12) ?
    C12 C13 C14 . . 122.94(12) ?
    C12 C13 N4 . . 118.49(12) ?
    C14 C13 N4 . . 118.56(12) ?
    C15 C14 C13 . . 118.37(12) ?
    C14 C15 C10 . . 120.15(12) ?
    C5 C4 H4 . . 120.7 ?
    C3A C4 H4 . . 120.7 ?
    C4 C5 H5 . . 119.5 ?
    C6 C5 H5 . . 119.5 ?
    C7 C6 H6 . . 119.5 ?
    C5 C6 H6 . . 119.5 ?
    C6 C7 H7 . . 121.1 ?
    C7A C7 H7 . . 121.1 ?
    C8 N1 H01 . . 117.8(13) ?
    C2 N1 H01 . . 113.5(13) ?
    C9 N2 H02 . . 121.6(13) ?
    C8 N2 H02 . . 110.6(13) ?
    C12 C11 H11 . . 119.9 ?
    C10 C11 H11 . . 119.9 ?
    C13 C12 H12 . . 120.9 ?
    C11 C12 H12 . . 120.9 ?
    C15 C14 H14 . . 120.8 ?
    C13 C14 H14 . . 120.8 ?
    C14 C15 H15 . . 119.9 ?
    C10 C15 H15 . . 119.9 ?
loop_
    _geom_torsion_atom_site_label_1
    _geom_torsion_atom_site_label_2
    _geom_torsion_atom_site_label_3
    _geom_torsion_atom_site_label_4
    _geom_torsion_site_symmetry_1
    _geom_torsion_site_symmetry_2
    _geom_torsion_site_symmetry_3
    _geom_torsion_site_symmetry_4
    _geom_torsion
    _geom_torsion_publ_flag
    C7A S1 C2 N3 . . . . -1.03(11) ?
    C7A S1 C2 N1 . . . . 177.99(12) ?
    N1 C2 N3 C3A . . . . -178.55(11) ?
    S1 C2 N3 C3A . . . . 0.54(15) ?
    C2 N3 C3A C4 . . . . -178.51(13) ?
    C2 N3 C3A C7A . . . . 0.44(16) ?
    N3 C3A C4 C5 . . . . 179.12(13) ?
    C7A C3A C4 C5 . . . . 0.2(2) ?
    C3A C4 C5 C6 . . . . 0.3(2) ?
    C4 C5 C6 C7 . . . . -0.6(2) ?
    C5 C6 C7 C7A . . . . 0.5(2) ?
    C6 C7 C7A C3A . . . . 0.0(2) ?
    C6 C7 C7A S1 . . . . -177.83(11) ?
    N3 C3A C7A C7 . . . . -179.35(12) ?
    C4 C3A C7A C7 . . . . -0.3(2) ?
    N3 C3A C7A S1 . . . . -1.19(15) ?
    C4 C3A C7A S1 . . . . 177.82(11) ?
    C2 S1 C7A C7 . . . . 179.17(13) ?
    C2 S1 C7A C3A . . . . 1.17(10) ?
    N3 C2 N1 C8 . . . . -175.86(13) ?
    S1 C2 N1 C8 . . . . 5.1(2) ?
    C2 N1 C8 N2 . . . . -179.42(12) ?
    C2 N1 C8 S2 . . . . 1.9(2) ?
    C9 N2 C8 N1 . . . . 7.7(2) ?
    C9 N2 C8 S2 . . . . -173.54(11) ?
    C8 N2 C9 O1 . . . . -1.8(2) ?
    C8 N2 C9 C10 . . . . 178.80(12) ?
    O1 C9 C10 C11 . . . . 169.88(13) ?
    N2 C9 C10 C11 . . . . -10.69(19) ?
    O1 C9 C10 C15 . . . . -10.64(19) ?
    N2 C9 C10 C15 . . . . 168.79(12) ?
    C15 C10 C11 C12 . . . . -1.0(2) ?
    C9 C10 C11 C12 . . . . 178.44(12) ?
    C10 C11 C12 C13 . . . . -0.5(2) ?
    C11 C12 C13 C14 . . . . 1.8(2) ?
    C11 C12 C13 N4 . . . . -176.88(12) ?
    O3 N4 C13 C12 . . . . 169.77(12) ?
    O2 N4 C13 C12 . . . . -9.23(19) ?
    O3 N4 C13 C14 . . . . -8.94(19) ?
    O2 N4 C13 C14 . . . . 172.05(12) ?
    C12 C13 C14 C15 . . . . -1.4(2) ?
    N4 C13 C14 C15 . . . . 177.23(12) ?
    C13 C14 C15 C10 . . . . -0.2(2) ?
    C11 C10 C15 C14 . . . . 1.4(2) ?
    C9 C10 C15 C14 . . . . -178.12(12) ?
loop_
    _geom_hbond_atom_site_label_D
    _geom_hbond_atom_site_label_H
    _geom_hbond_atom_site_label_A
    _geom_hbond_site_symmetry_A
    _geom_hbond_distance_DH
    _geom_hbond_distance_HA
    _geom_hbond_distance_DA
    _geom_hbond_angle_DHA
    N1 H01 O1 . 0.83(2) 1.92(2) 2.598(2) 138(2)
    N2 H02 O2 4_676 0.84(2) 2.42(2) 3.261(2) 175(2)
    C5 H5 O1 4_666 0.95 2.55 3.462(2) 161.0
    C11 H11 O2 4_676 0.95 2.41 3.318(2) 158.8
    C12 H12 S2 4_575 0.95 2.73 3.6730(10)
                                        172.8
    C7 H7 S2 3_667 0.95 2.91 3.5630(10)
                                      127.0
data_global
_journal_date_recd_electronic     2009-07-29
_journal_date_accepted     2009-08-03
_journal_name_full     'Acta Crystallographica, Section E'
_journal_year     2009
_journal_volume     65
_journal_issue      9
_journal_page_first     o2106
_journal_page_last     o2106
_journal_paper_category     QO
_journal_coeditor_code     IM2131
_publ_contact_author_name     'Saeed, Sohail'
_publ_contact_author_address
;
        Department of Chemistry,Research complex
        Allama Iqbal Open University
        Islamabad
        Pakistan
;
_publ_contact_author_email     sohail262001@yahoo.com
_publ_contact_author_fax     '0092 51 925-0081'
_publ_contact_author_phone     '0092 51 905-7225'
_publ_section_title
;
1-(Benzothiazol-2-yl)-3-(4-nitrobenzoyl)thiourea
;
loop_
    _publ_author_name
    _publ_author_address
    'Saeed, Sohail'
;     Department of Chemistry, Research Complex,
      Allama Iqbal Open University
      Islamabad
      Pakistan
;
    'Rashid, Naghmana'
;     Department of Chemistry, Research Complex,
      Allama Iqbal Open University
      Islamabad
      Pakistan
;
    'Hussain, Rizwan'
;     Directorate of Chemical & Power Sources,
      National Development complex, PO Box 2216
      Islamabad
      Pakistan
;
    'Jones, Peter G.'
;     Institut f\"ur Anorganische und Analytische Chemie
      Technische Universit\"at Braunschweig
      Postfach 3329
      38023 Braunschweig
      Germany
;
