# Supplementary material for: 1-(Benzothia­zol-2-yl)-3-(4-nitro­benzo­yl)thio­urea
Source: Acta Crystallogr Sect E Struct Rep Online. 2009 Aug 8;65(Pt 9):o2106. doi: 10.1107/S1600536809030803 (PMC2970100; doi:10.1107/S1600536809030803)
Supplement: Supplementary file 2 [file e-65-o2106-Isup2.hkl]

# 
# h,k,l, Fc-squared, Fo-squared, sigma(Fo-squared) and status flag 
# 
data_I
_shelx_title ' SS62 in P2(1)/n' 
_shelx_refln_list_code          4 
_shelx_F_calc_maximum      162.98 
_exptl_crystal_F_000       736.00 
_reflns_d_resolution_high  0.7947 
 
loop_ 
 _symmetry_equiv_pos_as_xyz 
 'x, y, z' 
 '-x+1/2, y+1/2, -z+1/2' 
 '-x, -y, -z' 
 'x-1/2, -y-1/2, z-1/2' 
 
_cell_length_a     7.1596 
_cell_length_b    17.9071 
_cell_length_c    11.5768 
_cell_angle_alpha  90.000 
_cell_angle_beta   96.446 
_cell_angle_gamma  90.000 
 
_shelx_F_squared_multiplier     1.000 
 
loop_ 
 _refln_index_h 
 _refln_index_k 
 _refln_index_l 
 _refln_F_squared_calc 
 _refln_F_squared_meas 
 _refln_F_squared_sigma 
 _refln_observed_status 
   2   0   0     6279.69     6236.08     40.67 o 
   4   0   0      102.69       84.46      3.15 o 
   6   0   0        2.63        5.60      2.74 o 
   8   0   0     1312.23     1391.72    101.73 o 
   1   1   0     3354.39     3297.75     19.18 o 
   2   1   0    19554.97    18784.95     81.97 o 
   3   1   0     1981.87     1944.96     18.17 o 
   4   1   0      391.52      404.85      5.16 o 
   5   1   0       54.05       53.64      3.16 o 
   6   1   0      639.18      632.86     13.57 o 
   7   1   0       58.26       57.30      2.32 o 
   8   1   0       43.40       45.48      2.58 o 
   0   2   0     5278.19     5137.88     71.78 o 
   1   2   0      477.51      458.75      4.83 o 
   2   2   0     4739.86     4668.01     31.69 o 
   3   2   0      796.04      800.43     11.21 o 
   4   2   0       69.10       82.11      2.17 o 
   5   2   0     1213.88     1178.93     12.69 o 
   6   2   0       85.53       86.63      2.48 o 
   7   2   0        0.58        3.09      1.57 o 
   8   2   0       78.15       71.43      2.45 o 
   1   3   0      262.41      226.45      2.10 o 
   2   3   0      211.81      222.11      2.80 o 
   3   3   0       28.59       25.21      1.50 o 
   4   3   0      679.93      659.45      8.26 o 
   5   3   0      129.56      108.04      2.73 o 
   6   3   0       29.98       34.36      2.05 o 
   7   3   0       20.49       19.20      1.86 o 
   8   3   0        0.82        0.70      1.58 o 
   0   4   0       36.02       46.83      1.36 o 
   1   4   0     2594.40     2482.37     25.64 o 
   2   4   0     1011.36     1151.72     11.36 o 
   3   4   0       12.31       10.93      1.47 o 
   4   4   0       44.43       42.06      1.45 o 
   5   4   0      345.98      312.14      5.44 o 
   6   4   0     1377.75     1384.10     11.06 o 
   7   4   0      180.26      188.17      3.13 o 
   8   4   0      222.13      228.72      7.93 o 
   1   5   0     2680.74     2710.67     23.95 o 
   2   5   0        0.89        2.60      1.52 o 
   3   5   0      148.75      133.67      3.07 o 
   4   5   0      181.62      161.78      4.07 o 
   5   5   0       18.87       16.65      1.60 o 
   6   5   0      381.09      389.06      4.70 o 
   7   5   0        4.84        7.29      1.67 o 
   8   5   0      166.83      177.50      8.03 o 
   0   6   0        0.33        3.27      1.01 o 
   1   6   0      393.29      411.23      8.71 o 
   2   6   0     1229.04     1378.01     18.78 o 
   3   6   0      978.54     1054.23      9.96 o 
   4   6   0        2.17        3.59      1.99 o 
   5   6   0      271.20      253.48      5.49 o 
   6   6   0     1586.49     1608.22     21.34 o 
   7   6   0      205.58      219.06      4.25 o 
   8   6   0       14.97       15.68      1.61 o 
   1   7   0     1060.69     1173.73     12.35 o 
   2   7   0      572.85      628.29      7.78 o 
   3   7   0      210.60      196.40      3.57 o 
   4   7   0        0.20        0.50      1.50 o 
   5   7   0      105.65      111.22      2.28 o 
   6   7   0      256.77      257.39      4.32 o 
   7   7   0        0.26        2.63      1.79 o 
   8   7   0     1060.57     1140.66     14.61 o 
   0   8   0     1630.50     1646.09     17.45 o 
   1   8   0     1287.38     1465.15     14.66 o 
   2   8   0        2.82       11.01      2.18 o 
   3   8   0       21.67       19.10      1.28 o 
   4   8   0       68.67       82.42      2.36 o 
   5   8   0      118.95      102.92      2.66 o 
   6   8   0      131.54      137.21      3.44 o 
   7   8   0     1139.50     1176.10     25.05 o 
   8   8   0       12.44       16.09      2.00 o 
   1   9   0     2100.07     2254.37     37.35 o 
   2   9   0     1778.73     1866.26     26.67 o 
   3   9   0        1.76        2.16      1.19 o 
   4   9   0       23.78       17.34      1.38 o 
   5   9   0      403.41      425.10      5.45 o 
   6   9   0      338.74      329.39      4.79 o 
   7   9   0      438.28      437.87      7.38 o 
   8   9   0       24.24       12.29      2.71 o 
   0  10   0     7206.93     8976.13     88.27 o 
   1  10   0       68.57      101.10      2.24 o 
   2  10   0       70.15       61.06      2.35 o 
   3  10   0     1262.01     1161.40     23.78 o 
   4  10   0        0.40        0.98      1.24 o 
   5  10   0      885.04      867.50     16.60 o 
   6  10   0      270.14      280.73      5.72 o 
   7  10   0      512.25      530.33      5.31 o 
   8  10   0       68.60       59.19      9.73 o 
   1  11   0       56.88       55.77      1.63 o 
   2  11   0      344.98      281.44      4.68 o 
   3  11   0      299.62      284.38      6.46 o 
   4  11   0     3401.41     3363.45     53.05 o 
   5  11   0       36.89       35.92      1.81 o 
   6  11   0      793.50      823.21      9.76 o 
   7  11   0        0.18        1.60      1.31 o 
   0  12   0     1531.99     1573.56     16.74 o 
   1  12   0       96.23       77.71      2.39 o 
   2  12   0      435.56      440.01      8.47 o 
   3  12   0     1960.29     1944.44     27.59 o 
   4  12   0      133.49      136.13      2.95 o 
   5  12   0     1548.85     1569.13     21.86 o 
   6  12   0      214.05      215.27      5.98 o 
   7  12   0      129.47      127.20      7.23 o 
   1  13   0     1953.12     1994.53     32.48 o 
   2  13   0       82.47       92.16      1.89 o 
   3  13   0      395.19      374.41      5.14 o 
   4  13   0     1402.59     1439.86     10.67 o 
   5  13   0      433.27      450.77      6.15 o 
   6  13   0     1129.19     1170.17     15.46 o 
   7  13   0      304.64      269.24     12.70 o 
   0  14   0     2861.12     3105.83     55.79 o 
   1  14   0       26.13       44.39      1.55 o 
   2  14   0     1182.04     1188.19     16.17 o 
   3  14   0       44.14       40.68      1.63 o 
   4  14   0        9.13        9.92      1.54 o 
   5  14   0     1054.03     1115.90     11.76 o 
   6  14   0      303.51      308.52      4.18 o 
   1  15   0      705.09      661.06     10.26 o 
   2  15   0     1484.41     1475.49     19.57 o 
   3  15   0      885.60      917.33      8.90 o 
   4  15   0      865.10      888.67     10.50 o 
   5  15   0      193.47      198.87      3.84 o 
   6  15   0       35.39       32.45      1.97 o 
   0  16   0      339.20      364.07      8.25 o 
   1  16   0       14.97       10.58      1.35 o 
   2  16   0       76.46       96.91      2.45 o 
   3  16   0     1305.34     1288.76      8.83 o 
   4  16   0       83.71       88.00      2.33 o 
   5  16   0      125.02      130.40      3.77 o 
   6  16   0      817.76      750.62     19.07 o 
   1  17   0       24.44       13.73      1.48 o 
   2  17   0      261.50      265.66      3.31 o 
   3  17   0       11.01       16.79      1.48 o 
   4  17   0      106.65      118.21      3.39 o 
   5  17   0      281.74      299.51      4.58 o 
   0  18   0      925.12      918.12     11.45 o 
   1  18   0      169.77      155.10      2.63 o 
   2  18   0       56.86       54.14      1.64 o 
   3  18   0       52.46       53.53      1.80 o 
   4  18   0      241.48      247.89      4.44 o 
   5  18   0        0.92        0.16      1.15 o 
   1  19   0       69.51       61.13      1.83 o 
   2  19   0       13.93       16.63      1.29 o 
   3  19   0      462.15      463.69     11.31 o 
   4  19   0       35.63       32.37      2.14 o 
   0  20   0     1221.64     1266.05     19.10 o 
   1  20   0      329.49      340.12      7.88 o 
   2  20   0       81.81       76.83      2.67 o 
   3  20   0       80.45       92.57      3.86 o 
   4  20   0      105.47       89.37      6.54 o 
   1  21   0      544.26      521.66     16.09 o 
   2  21   0        0.26        2.13      1.86 o 
   3  21   0       74.10       73.25      7.46 o 
   1  22   0       46.92       30.12      3.66 o 
  -9   0   1      282.07      241.75      6.45 o 
  -7   0   1      169.33      166.92      4.90 o 
  -5   0   1        6.86        6.18      3.12 o 
  -3   0   1     1033.18      962.88     12.13 o 
  -1   0   1       47.79       45.40      0.87 o 
   1   0   1      179.55      192.04      3.07 o 
   3   0   1        0.03        0.01      2.00 o 
   5   0   1       42.82       46.41      4.06 o 
   7   0   1      668.24      696.90      9.02 o 
  -8   1   1      111.29      116.81      3.77 o 
  -7   1   1       91.06       96.32      2.85 o 
  -6   1   1      113.42      111.00      2.56 o 
  -5   1   1       26.02       25.20      2.10 o 
  -4   1   1      141.04      140.14      2.87 o 
  -3   1   1       21.35       19.07      1.52 o 
  -2   1   1    12095.28    11850.10     86.30 o 
  -1   1   1     1227.13     1127.27      7.67 o 
   0   1   1      110.17      119.78      1.28 o 
   1   1   1      318.20      315.23      4.09 o 
   2   1   1      354.51      389.02      5.71 o 
   3   1   1      508.97      493.58      5.41 o 
   4   1   1      846.86      836.66      9.77 o 
   5   1   1      353.11      353.80      6.42 o 
   6   1   1        6.30        7.91      2.23 o 
   7   1   1        3.19        5.17      1.80 o 
   8   1   1      103.97      104.64      2.80 o 
  -8   2   1       27.80       16.54      1.65 o 
  -7   2   1      275.98      281.82      3.91 o 
  -6   2   1      315.11      307.90      3.93 o 
  -5   2   1        7.81        7.94      1.97 o 
  -4   2   1      539.26      595.39      8.06 o 
  -3   2   1      107.47      100.77      1.87 o 
  -2   2   1    26561.18    25602.47    147.23 o 
  -1   2   1      533.49      517.74      5.50 o 
   0   2   1     8309.80     7906.87     58.19 o 
   1   2   1       54.89       44.51      1.01 o 
   2   2   1       56.06       86.79      1.61 o 
   3   2   1       16.52       19.01      1.50 o 
   4   2   1      311.01      299.38      3.35 o 
   5   2   1     1145.31     1100.42     14.40 o 
   6   2   1      427.53      442.96      8.78 o 
   7   2   1      287.47      304.75      3.79 o 
   8   2   1       22.46       16.23      1.84 o 
  -8   3   1        2.06        3.66      1.46 o 
  -7   3   1      492.00      501.92      5.50 o 
  -6   3   1     1812.78     1794.79     27.49 o 
  -5   3   1      318.64      325.99      4.91 o 
  -4   3   1       80.00      101.88      2.21 o 
  -3   3   1      168.44      170.02      3.62 o 
  -2   3   1     7456.30     7556.27     62.38 o 
  -1   3   1     6059.83     5838.70     39.57 o 
   0   3   1    11992.66    11506.18     84.22 o 
   1   3   1        2.42        9.97      0.92 o 
   2   3   1     5584.37     5452.50     24.18 o 
   3   3   1        4.01        6.95      1.39 o 
   4   3   1     3627.08     3564.90     40.14 o 
   5   3   1      865.67      863.52      6.93 o 
   6   3   1      128.77      119.96      3.77 o 
   7   3   1        3.30        5.27      1.70 o 
   8   3   1       60.36       62.78      3.45 o 
  -8   4   1        0.66        3.46      1.76 o 
  -7   4   1      326.04      345.31      4.75 o 
  -6   4   1        1.01        3.04      1.48 o 
  -5   4   1      650.13      621.56      9.53 o 
  -4   4   1     1698.69     1741.08     18.98 o 
  -3   4   1     3164.08     3195.27     34.11 o 
  -2   4   1      133.84      144.85      2.58 o 
  -1   4   1      174.11      162.90      2.25 o 
   0   4   1      311.57      284.32      3.14 o 
   1   4   1     3784.55     3793.72     42.46 o 
   2   4   1      669.76      685.81      7.65 o 
   3   4   1     3116.03     3107.16     32.53 o 
   4   4   1      708.76      752.37      7.71 o 
   5   4   1     1588.92     1534.56     12.13 o 
   6   4   1        9.74        9.44      1.70 o 
   7   4   1      156.36      162.63      3.31 o 
   8   4   1       12.22       10.33      1.64 o 
  -8   5   1      172.95      191.06      3.92 o 
  -7   5   1       40.83       40.25      2.30 o 
  -6   5   1     1881.85     1892.73      8.71 o 
  -5   5   1       90.68       90.14      2.32 o 
  -4   5   1      269.61      248.89      4.27 o 
  -3   5   1     1233.73     1191.92     15.84 o 
  -2   5   1      519.15      533.79      5.50 o 
  -1   5   1     2225.85     2002.27     34.01 o 
   0   5   1      755.41      701.30      6.22 o 
   1   5   1      776.81      745.68     12.58 o 
   2   5   1     1566.07     1572.27     14.60 o 
   3   5   1       72.03       72.89      2.91 o 
   4   5   1     8442.16     8455.93     88.25 o 
   5   5   1       56.79       68.74      2.43 o 
   6   5   1      806.72      832.98      9.51 o 
   7   5   1      261.90      279.67      6.15 o 
   8   5   1       31.92       37.00      2.09 o 
  -8   6   1       11.67       11.55      1.58 o 
  -7   6   1      418.63      436.11      5.71 o 
  -6   6   1      165.35      166.86      2.90 o 
  -5   6   1      189.36      175.37      3.32 o 
  -4   6   1     2041.15     2029.25     22.94 o 
  -3   6   1        1.03        2.80      1.65 o 
  -2   6   1     1863.34     1729.64     35.70 o 
  -1   6   1       35.41       35.54      1.31 o 
   0   6   1     6507.70     6538.59     30.53 o 
   1   6   1      504.71      464.07      7.65 o 
   2   6   1     3818.20     3975.41     37.18 o 
   3   6   1      648.71      606.65      5.55 o 
   4   6   1        9.83        8.63      1.60 o 
   5   6   1      876.72      899.77     12.61 o 
   6   6   1      456.94      462.34      4.58 o 
   7   6   1      127.84      133.93      3.19 o 
   8   6   1      171.29      175.76     16.71 o 
  -8   7   1        1.36        0.51      1.64 o 
  -7   7   1       13.19       12.78      1.86 o 
  -6   7   1       39.38       41.14      1.90 o 
  -5   7   1      233.70      240.23      4.77 o 
  -4   7   1       63.82       78.18      2.80 o 
  -3   7   1      316.78      275.20      3.78 o 
  -2   7   1      540.10      647.21     11.22 o 
  -1   7   1     2591.39     2479.77     50.52 o 
   0   7   1     2396.95     2637.86     30.27 o 
   1   7   1      763.38      711.51      8.11 o 
   2   7   1      204.41      193.62      4.02 o 
   3   7   1      242.23      257.42      4.24 o 
   4   7   1        0.51        3.58      2.13 o 
   5   7   1      617.33      633.86      9.15 o 
   6   7   1        0.20        0.33      1.55 o 
   7   7   1      231.14      224.80      3.99 o 
   8   7   1        8.51        7.38      1.78 o 
  -8   8   1      155.43      146.84      3.63 o 
  -7   8   1        0.14       -0.64      1.98 o 
  -6   8   1      192.93      206.65      3.61 o 
  -5   8   1        1.04        1.42      1.48 o 
  -4   8   1     1138.90     1171.77     19.55 o 
  -3   8   1       69.44       50.35      1.72 o 
  -2   8   1    11302.00    11829.79    175.35 o 
  -1   8   1       15.21       15.95      1.51 o 
   0   8   1     9989.39    10728.62     52.98 o 
   1   8   1      106.43      129.61      3.22 o 
   2   8   1     1018.45     1088.92     16.38 o 
   3   8   1      161.07      157.25      3.26 o 
   4   8   1       66.25       76.04      3.04 o 
   5   8   1      119.82      115.79      3.80 o 
   6   8   1      106.26      105.49      2.60 o 
   7   8   1       54.12       47.60      2.14 o 
   8   8   1      463.91      398.25     10.30 o 
  -8   9   1       28.46       27.88      3.11 o 
  -7   9   1        2.22        2.25      1.61 o 
  -6   9   1       28.19       31.63      2.30 o 
  -5   9   1      135.63      119.84      2.33 o 
  -4   9   1      821.51      849.16     14.37 o 
  -3   9   1     1106.77     1117.58     13.75 o 
  -2   9   1       27.36       47.49      1.55 o 
  -1   9   1     5041.98     5700.63     49.32 o 
   0   9   1       75.43      101.63      3.22 o 
   1   9   1     1141.57     1155.82     10.80 o 
   2   9   1     1533.43     1555.88     23.77 o 
   3   9   1      232.74      249.98      4.63 o 
   4   9   1      267.10      265.67      3.77 o 
   5   9   1       91.78       97.28      2.57 o 
   6   9   1      279.22      284.67      4.50 o 
   7   9   1      328.26      344.93      5.54 o 
   8   9   1       31.41       20.53      1.51 o 
  -8  10   1      121.65      111.86      4.96 o 
  -7  10   1       11.98       16.51      1.83 o 
  -6  10   1      637.21      675.97     10.33 o 
  -5  10   1      335.04      337.96      6.45 o 
  -4  10   1      115.55      102.69      2.04 o 
  -3  10   1      172.61      162.29      2.86 o 
  -2  10   1      265.12      246.21      3.94 o 
  -1  10   1      145.28      164.80      3.67 o 
   0  10   1       91.89       92.39      3.24 o 
   1  10   1      507.26      510.44      6.65 o 
   2  10   1        8.94       13.52      1.17 o 
   3  10   1      950.09      914.99     13.12 o 
   4  10   1       76.34       77.96      1.97 o 
   5  10   1      349.89      366.21      6.02 o 
   6  10   1       24.82       25.99      1.84 o 
   7  10   1      284.34      282.81     12.60 o 
  -7  11   1       53.01       52.83      2.07 o 
  -6  11   1      271.74      273.12      4.62 o 
  -5  11   1      245.73      247.05      3.69 o 
  -4  11   1       14.63       18.43      1.57 o 
  -3  11   1       12.66       11.84      1.44 o 
  -2  11   1       43.58       56.45      1.79 o 
  -1  11   1     1183.96     1387.19     20.47 o 
   0  11   1      254.11      252.63      2.90 o 
   1  11   1     1732.78     1761.76     20.74 o 
   2  11   1      156.87      163.34      2.54 o 
   3  11   1       64.56       59.66      1.95 o 
   4  11   1     1294.10     1255.60     20.42 o 
   5  11   1       55.19       59.63      2.29 o 
   6  11   1      666.66      710.28     11.75 o 
   7  11   1       48.53       47.09      1.79 o 
  -7  12   1       34.42       26.03      2.12 o 
  -6  12   1      458.57      469.58      5.77 o 
  -5  12   1      411.58      438.27      4.80 o 
  -4  12   1      120.23      111.46      2.87 o 
  -3  12   1        6.66        4.75      1.23 o 
  -2  12   1      494.43      536.72      8.03 o 
  -1  12   1      165.12      168.09      3.25 o 
   0  12   1      111.81      134.00      2.77 o 
   1  12   1       61.76       63.49      2.13 o 
   2  12   1      107.52      114.80      2.28 o 
   3  12   1      900.62      915.38     11.28 o 
   4  12   1      153.69      164.30      2.90 o 
   5  12   1       44.75       40.96      1.99 o 
   6  12   1     1497.23     1506.55     32.11 o 
   7  12   1       36.99       31.23      2.26 o 
  -7  13   1        1.76        1.11      1.18 o 
  -6  13   1      819.75      829.15      7.78 o 
  -5  13   1        1.35        2.85      1.58 o 
  -4  13   1       36.36       35.63      1.92 o 
  -3  13   1      233.79      204.98      3.35 o 
  -2  13   1      865.87      907.93     14.02 o 
  -1  13   1       26.90       38.91      2.22 o 
   0  13   1       43.58       60.49      2.21 o 
   1  13   1       58.27       49.00      1.88 o 
   2  13   1      229.07      229.20      4.19 o 
   3  13   1      448.15      436.21      7.41 o 
   4  13   1      999.67     1030.08      9.65 o 
   5  13   1      149.76      146.26      2.82 o 
   6  13   1      110.80      109.08      2.31 o 
   7  13   1       26.56       20.94      1.60 o 
  -7  14   1      129.63      112.48      4.01 o 
  -6  14   1      109.05      119.84      2.61 o 
  -5  14   1      198.09      196.57      3.44 o 
  -4  14   1        0.46        1.47      1.46 o 
  -3  14   1       85.30       91.16      2.32 o 
  -2  14   1      331.17      307.22      3.70 o 
  -1  14   1      205.51      197.90      2.48 o 
   0  14   1      510.55      477.69      6.16 o 
   1  14   1      181.18      176.27      3.94 o 
   2  14   1       20.82       22.20      1.39 o 
   3  14   1      309.15      279.66      7.64 o 
   4  14   1       48.99       56.77      1.92 o 
   5  14   1        0.48        2.67      1.52 o 
   6  14   1        0.32       -0.22      1.22 o 
  -6  15   1      788.90      759.12      8.39 o 
  -5  15   1       65.34       66.54      1.97 o 
  -4  15   1      185.47      198.50      3.41 o 
  -3  15   1        1.45        2.26      1.27 o 
  -2  15   1      295.56      293.22      3.66 o 
  -1  15   1     1344.43     1376.98     11.93 o 
   0  15   1        4.91        3.83      1.27 o 
   1  15   1        6.10       16.11      1.93 o 
   2  15   1       26.39       21.92      1.40 o 
   3  15   1        0.84        2.92      1.23 o 
   4  15   1     2027.89     2136.39     21.39 o 
   5  15   1      144.78      147.68      4.53 o 
   6  15   1      310.02      304.09      5.94 o 
  -6  16   1      132.89      113.49      3.51 o 
  -5  16   1        0.80        1.92      1.20 o 
  -4  16   1       13.15       17.45      1.67 o 
  -3  16   1      821.38      797.15      9.71 o 
  -2  16   1     1675.52     1629.50     10.24 o 
  -1  16   1      230.64      223.81      2.69 o 
   0  16   1     1798.95     1801.10     26.58 o 
   1  16   1     1414.96     1395.45     22.36 o 
   2  16   1       14.54       14.33      1.39 o 
   3  16   1       82.36       90.29      2.00 o 
   4  16   1      185.80      195.24      2.82 o 
   5  16   1     1687.45     1764.39     54.35 o 
   6  16   1       64.56       50.30     12.95 o 
  -5  17   1       98.32      100.62      3.51 o 
  -4  17   1       13.84       16.71      1.59 o 
  -3  17   1      261.45      272.46      3.23 o 
  -2  17   1      114.42      106.32      2.41 o 
  -1  17   1        1.96        3.40      1.27 o 
   0  17   1       13.21       10.65      1.29 o 
   1  17   1     1231.16     1266.65      9.39 o 
   2  17   1      349.95      385.48      3.52 o 
   3  17   1      212.32      231.61      3.83 o 
   4  17   1      490.19      526.67      9.12 o 
   5  17   1        2.92        3.57      1.37 o 
  -5  18   1      370.52      360.71      4.72 o 
  -4  18   1       14.24       14.34      1.49 o 
  -3  18   1      222.74      250.01      6.49 o 
  -2  18   1      358.02      343.78      3.80 o 
  -1  18   1        8.37        7.09      1.50 o 
   0  18   1      241.49      223.70      3.92 o 
   1  18   1      835.30      928.77      6.19 o 
   2  18   1       18.55       17.64      1.45 o 
   3  18   1     1023.20     1050.61     19.17 o 
   4  18   1       61.94       60.25      2.84 o 
   5  18   1      289.71      264.47     19.15 o 
  -4  19   1      330.39      302.35      9.76 o 
  -3  19   1       67.27       70.07      2.16 o 
  -2  19   1        1.30        1.98      1.08 o 
  -1  19   1       45.96       59.88      2.00 o 
   0  19   1      162.76      181.10      3.76 o 
   1  19   1      133.02      143.11      2.05 o 
   2  19   1      853.30      888.56     16.31 o 
   3  19   1        2.67        3.72      1.24 o 
   4  19   1      983.46      983.46     20.10 o 
  -3  20   1      103.43      103.69      8.25 o 
  -2  20   1      989.34      960.52     26.09 o 
  -1  20   1       17.54       19.00      1.24 o 
   0  20   1      833.86      863.22     10.31 o 
   1  20   1      440.72      460.59     12.79 o 
   2  20   1      304.43      267.22      6.63 o 
   3  20   1      202.35      179.14     14.58 o 
   4  20   1       19.50       18.90      2.37 o 
  -3  21   1      272.10      276.36      4.52 o 
  -2  21   1      336.24      334.75      5.96 o 
  -1  21   1      849.67      888.76      7.97 o 
   0  21   1       19.42       14.29      1.03 o 
   1  21   1      388.72      373.33     15.34 o 
   2  21   1      119.03      115.31      5.25 o 
   3  21   1       17.14       12.94      2.47 o 
  -1  22   1       66.70       56.88      2.52 o 
   0  22   1      456.57      454.28     18.87 o 
   1  22   1        0.64       -1.10      1.77 o 
  -8   0   2      207.05      207.41      5.04 o 
  -6   0   2       10.23       11.01      2.03 o 
  -4   0   2    10022.16    10276.89     91.98 o 
   0   0   2      209.11      223.88      5.05 o 
   2   0   2     1782.28     1711.74     20.65 o 
   4   0   2     2882.09     2919.78     58.02 o 
   6   0   2     2812.66     2914.59     30.23 o 
   8   0   2     1297.24     1520.41     86.87 o 
  -8   1   2       14.38       15.33      1.90 o 
  -7   1   2      100.38      108.40      2.66 o 
  -6   1   2        6.42        4.79      1.21 o 
  -5   1   2      425.14      427.30      4.97 o 
  -4   1   2     6309.60     6438.31     48.69 o 
  -3   1   2      403.53      355.52      4.58 o 
  -2   1   2     5663.72     5634.69     34.86 o 
  -1   1   2     5590.93     5443.92     54.77 o 
   0   1   2     4578.99     4506.37     41.55 o 
   1   1   2     1038.22     1064.57      9.57 o 
   2   1   2        8.41       11.11      1.31 o 
   3   1   2      921.34      962.02     10.29 o 
   4   1   2     1960.75     1941.86     17.21 o 
   5   1   2     1115.70     1057.52     15.72 o 
   6   1   2      397.50      406.91      7.07 o 
   7   1   2      701.21      754.97      6.64 o 
   8   1   2        3.63        3.39      1.46 o 
  -8   2   2      130.63      137.56      6.20 o 
  -7   2   2      184.54      205.27      3.53 o 
  -6   2   2      282.45      275.65      3.85 o 
  -5   2   2        1.44        3.11      2.00 o 
  -4   2   2      581.96      562.41      6.52 o 
  -3   2   2     1598.17     1648.99     12.36 o 
  -2   2   2     2774.94     2714.35     15.93 o 
  -1   2   2      503.60      477.35      3.73 o 
   0   2   2     2801.15     2832.62     24.91 o 
   1   2   2     2193.24     2195.73     15.38 o 
   2   2   2     5389.60     5325.66     70.46 o 
   3   2   2     2348.04     2375.27     28.49 o 
   4   2   2      161.98      170.16      2.65 o 
   5   2   2      121.65      126.26      2.26 o 
   6   2   2        2.50        1.82      1.58 o 
   7   2   2        5.51        5.30      1.91 o 
   8   2   2      671.72      698.42     32.56 o 
  -8   3   2       43.48       35.50      2.38 o 
  -7   3   2      127.60      128.65      3.73 o 
  -6   3   2      143.29      144.12      2.93 o 
  -5   3   2      197.21      188.83      5.06 o 
  -4   3   2      379.49      429.12      5.76 o 
  -3   3   2      299.17      265.91      4.79 o 
  -2   3   2      787.22      781.23      6.64 o 
  -1   3   2      404.64      424.83      2.60 o 
   0   3   2      675.42      719.80      7.32 o 
   1   3   2      176.51      135.88      2.93 o 
   2   3   2     1058.61      989.39      8.62 o 
   3   3   2      613.45      665.68      8.57 o 
   4   3   2      271.01      340.97      4.71 o 
   5   3   2      127.93      122.32      3.23 o 
   6   3   2        7.75        7.93      1.40 o 
   7   3   2       50.46       53.25      2.53 o 
   8   3   2       15.62       14.24      1.62 o 
  -8   4   2      980.79     1009.64      8.90 o 
  -7   4   2        4.62        6.83      1.78 o 
  -6   4   2      206.93      202.83      3.37 o 
  -5   4   2        0.28       -0.91      1.77 o 
  -4   4   2     1318.68     1476.61     15.39 o 
  -3   4   2      361.95      395.38      6.21 o 
  -2   4   2      360.11      323.45      8.21 o 
  -1   4   2     1763.65     1607.44     15.41 o 
   0   4   2     2826.59     3048.43     27.07 o 
   1   4   2       23.57       31.97      1.43 o 
   2   4   2     1154.22     1124.74     13.66 o 
   3   4   2     1771.13     1712.33     16.89 o 
   4   4   2     2099.45     2229.81     26.72 o 
   5   4   2      200.78      188.02      2.69 o 
   6   4   2       64.71       65.21      1.95 o 
   7   4   2       20.79       20.99      2.25 o 
   8   4   2      115.10      110.03      4.36 o 
  -8   5   2      200.53      220.56      4.80 o 
  -7   5   2      202.99      204.34      3.59 o 
  -6   5   2      343.52      358.32      4.98 o 
  -5   5   2      332.61      311.90      4.70 o 
  -4   5   2      504.15      517.79      5.88 o 
  -3   5   2      727.18      721.77      9.48 o 
  -2   5   2      190.82      170.83      4.59 o 
  -1   5   2     3319.57     3305.87     39.04 o 
   0   5   2     4823.51     5173.27     34.23 o 
   1   5   2       71.95       75.31      2.29 o 
   2   5   2      256.64      246.68      3.55 o 
   3   5   2     1356.72     1406.39     14.96 o 
   4   5   2      398.39      407.59      6.40 o 
   5   5   2        0.65        1.94      1.23 o 
   6   5   2      254.68      246.76      3.92 o 
   7   5   2       69.57       73.65      3.08 o 
   8   5   2        8.48        9.80      2.16 o 
  -8   6   2      737.52      776.29      9.97 o 
  -7   6   2        6.04        6.15      1.88 o 
  -6   6   2       35.94       34.07      1.91 o 
  -5   6   2      665.31      645.86      8.54 o 
  -4   6   2     1972.09     1997.60     19.18 o 
  -3   6   2     1849.71     1746.21     19.69 o 
  -2   6   2      221.15      247.52      3.17 o 
  -1   6   2       37.17       43.24      1.91 o 
   0   6   2      147.12      174.69      3.92 o 
   1   6   2      140.88      157.38      3.47 o 
   2   6   2       72.14       76.46      2.56 o 
   3   6   2      702.02      701.46      7.03 o 
   4   6   2     1303.74     1367.26     21.42 o 
   5   6   2       40.71       41.87      1.79 o 
   6   6   2        6.94        5.91      1.35 o 
   7   6   2      229.94      217.83      6.10 o 
   8   6   2        3.04        2.14      1.59 o 
  -8   7   2       35.39       28.06      3.84 o 
  -7   7   2        0.65        3.48      1.68 o 
  -6   7   2       48.80       46.23      2.02 o 
  -5   7   2      142.58      137.08      2.53 o 
  -4   7   2     2145.82     2121.67     20.07 o 
  -3   7   2      290.49      287.58      4.49 o 
  -2   7   2     1793.29     1818.24     21.62 o 
  -1   7   2     1632.52     1713.59     44.68 o 
   0   7   2      398.21      404.02     10.61 o 
   1   7   2      354.55      420.25      5.85 o 
   2   7   2        0.57        3.52      1.53 o 
   3   7   2       61.66       73.90      2.47 o 
   4   7   2      340.89      394.54      5.45 o 
   5   7   2      103.56      100.99      2.81 o 
   6   7   2      971.14      997.51      8.96 o 
   7   7   2      248.24      233.74      5.51 o 
   8   7   2       25.10       22.88      2.51 o 
  -8   8   2       21.65       20.71      2.02 o 
  -7   8   2        9.47        7.72      1.79 o 
  -6   8   2      223.11      224.36      3.83 o 
  -5   8   2      332.16      323.59      5.80 o 
  -4   8   2       89.25       80.66      3.07 o 
  -3   8   2     1141.95     1111.72      8.97 o 
  -2   8   2      210.78      164.33      3.73 o 
  -1   8   2        2.26        6.43      1.49 o 
   0   8   2       24.09        9.43      1.59 o 
   1   8   2      663.80      625.67     12.37 o 
   2   8   2       63.49       33.64      1.58 o 
   3   8   2        7.09        5.32      1.62 o 
   4   8   2      621.45      586.07      5.65 o 
   5   8   2     1230.68     1308.67     11.52 o 
   6   8   2        7.26        8.51      1.58 o 
   7   8   2       40.51       32.90      1.75 o 
   8   8   2      130.70       96.76      7.37 o 
  -8   9   2        1.33        1.77      1.41 o 
  -7   9   2      185.43      196.23      4.14 o 
  -6   9   2        0.15        0.58      1.57 o 
  -5   9   2        0.17        1.34      1.45 o 
  -4   9   2      112.37      125.20      3.80 o 
  -3   9   2     1343.06     1369.79     20.26 o 
  -2   9   2     2665.27     2675.77     33.82 o 
  -1   9   2      727.88      741.61      7.62 o 
   0   9   2      895.30      984.82     11.36 o 
   1   9   2      106.87       96.28      2.42 o 
   2   9   2      585.01      529.02      7.62 o 
   3   9   2      310.25      328.34      7.03 o 
   4   9   2      428.10      401.81      6.13 o 
   5   9   2      685.17      663.73     18.40 o 
   6   9   2      177.14      176.28      2.74 o 
   7   9   2        0.72        0.73      1.33 o 
  -8  10   2      199.83      197.68     21.65 o 
  -7  10   2      121.54      117.08      6.56 o 
  -6  10   2        2.48        2.94      1.64 o 
  -5  10   2      152.40      164.47      3.13 o 
  -4  10   2      406.13      429.00      4.90 o 
  -3  10   2      365.89      394.89      4.52 o 
  -2  10   2     2932.63     3455.46     31.53 o 
  -1  10   2       77.55       62.10      1.63 o 
   0  10   2     1041.38     1044.17     18.56 o 
   1  10   2     1409.43     1305.01     12.15 o 
   2  10   2       31.22       26.97      1.38 o 
   3  10   2     1350.11     1244.82     20.64 o 
   4  10   2        8.18        9.22      1.22 o 
   5  10   2      570.61      580.51      5.49 o 
   6  10   2       37.90       37.46      1.77 o 
   7  10   2      228.17      218.27      4.07 o 
  -7  11   2       78.02       74.32      2.88 o 
  -6  11   2      597.83      592.14      8.79 o 
  -5  11   2      135.20      137.02      2.62 o 
  -4  11   2        3.26        6.44      1.31 o 
  -3  11   2       54.35       53.57      1.71 o 
  -2  11   2        4.46        4.04      1.96 o 
  -1  11   2       47.96       42.24      1.79 o 
   0  11   2     1209.90     1084.73     11.92 o 
   1  11   2       27.25       27.22      1.37 o 
   2  11   2     5915.01     5780.29     44.82 o 
   3  11   2        3.38        5.77      1.17 o 
   4  11   2     1730.08     1717.99     14.44 o 
   5  11   2      229.75      231.77      3.75 o 
   6  11   2      317.12      331.21      5.04 o 
   7  11   2       77.47       74.70      3.18 o 
  -7  12   2      481.97      486.55     12.09 o 
  -6  12   2        6.23        4.52      1.64 o 
  -5  12   2      399.26      402.75      4.06 o 
  -4  12   2      354.40      344.11      4.54 o 
  -3  12   2       66.12       71.90      2.00 o 
  -2  12   2      469.71      464.46      6.94 o 
  -1  12   2      130.96      109.23      2.30 o 
   0  12   2      133.29      140.48      3.69 o 
   1  12   2     2960.25     3023.47     28.00 o 
   2  12   2      825.56      815.34      6.47 o 
   3  12   2     1909.95     1849.56     16.95 o 
   4  12   2      109.79      118.66      2.25 o 
   5  12   2       86.42       88.22      3.17 o 
   6  12   2        5.93        3.06      1.24 o 
   7  12   2       18.48       11.80      1.57 o 
  -7  13   2       17.76       10.93      1.33 o 
  -6  13   2      226.19      240.73      6.52 o 
  -5  13   2      300.52      307.48      4.63 o 
  -4  13   2        0.55        2.57      1.30 o 
  -3  13   2      763.55      767.07      9.76 o 
  -2  13   2        0.91        1.25      1.04 o 
  -1  13   2     1341.10     1298.89     11.53 o 
   0  13   2      639.37      659.85      5.79 o 
   1  13   2      124.60      119.72      2.08 o 
   2  13   2     2138.95     2162.84     13.97 o 
   3  13   2     1581.85     1583.18     15.79 o 
   4  13   2     3599.02     3796.71     23.56 o 
   5  13   2      837.45      860.66     11.52 o 
   6  13   2      386.55      392.23      9.51 o 
   7  13   2      211.18      196.37      3.95 o 
  -7  14   2      403.01      314.62     38.81 o 
  -6  14   2        0.64        1.44      1.35 o 
  -5  14   2        5.62        7.37      1.56 o 
  -4  14   2      188.64      183.03      2.93 o 
  -3  14   2      347.11      363.62      3.34 o 
  -2  14   2     2138.21     2122.77     25.09 o 
  -1  14   2       13.97        9.16      1.21 o 
   0  14   2      833.55      835.40      9.97 o 
   1  14   2      147.03      152.85      2.40 o 
   2  14   2      111.30       98.92      1.98 o 
   3  14   2     1590.07     1670.92     19.33 o 
   4  14   2      202.03      218.14      3.07 o 
   5  14   2      125.80      129.15      3.01 o 
   6  14   2      549.91      527.48     27.24 o 
  -6  15   2      428.37      414.74     15.57 o 
  -5  15   2      761.22      792.23     14.01 o 
  -4  15   2     1150.06     1155.19     15.07 o 
  -3  15   2      301.03      286.39      3.21 o 
  -2  15   2      184.21      170.03      2.62 o 
  -1  15   2      194.69      186.10      2.46 o 
   0  15   2     1231.98     1199.77     13.93 o 
   1  15   2      609.76      672.71      7.41 o 
   2  15   2      928.84      894.61      6.59 o 
   3  15   2     1680.47     1732.56     13.02 o 
   4  15   2      202.39      207.32      3.06 o 
   5  15   2      896.75      941.16     17.18 o 
   6  15   2       45.90       38.04      4.84 o 
  -6  16   2       80.70       70.42      2.40 o 
  -5  16   2      567.03      568.06     11.92 o 
  -4  16   2       31.20       35.94      1.88 o 
  -3  16   2       51.07       53.56      1.99 o 
  -2  16   2      203.21      205.34      2.84 o 
  -1  16   2       90.45      105.38      2.22 o 
   0  16   2        7.32        3.05      1.26 o 
   1  16   2     1922.68     1873.04     19.03 o 
   2  16   2       30.78       27.15      1.49 o 
   3  16   2      180.23      191.90      2.83 o 
   4  16   2      406.45      415.99      8.14 o 
   5  16   2        1.02        2.37      1.23 o 
   6  16   2       17.92       15.48      2.15 o 
  -5  17   2      102.57      111.62      2.69 o 
  -4  17   2      272.51      266.32      3.89 o 
  -3  17   2        2.12        6.46      1.45 o 
  -2  17   2      138.50      134.74      2.38 o 
  -1  17   2      381.29      340.24      4.20 o 
   0  17   2      344.47      333.76      3.08 o 
   1  17   2      204.29      198.51      2.90 o 
   2  17   2      173.10      192.46      2.71 o 
   3  17   2       10.88        8.72      1.37 o 
   4  17   2      136.48      146.16      2.94 o 
   5  17   2      203.52      224.95      5.36 o 
  -5  18   2       70.81       56.86      2.19 o 
  -4  18   2      361.47      359.50     10.16 o 
  -3  18   2        9.84        7.53      1.39 o 
  -2  18   2      386.65      343.12      4.62 o 
  -1  18   2      194.11      172.60      2.42 o 
   0  18   2       90.82      100.01      2.49 o 
   1  18   2       19.60       23.94      1.44 o 
   2  18   2        0.81        0.70      1.14 o 
   3  18   2      104.09      120.51      2.46 o 
   4  18   2        5.28        6.16      1.31 o 
   5  18   2      402.39      392.79      8.32 o 
  -4  19   2       35.22       31.43      2.48 o 
  -3  19   2       86.05       63.72      2.71 o 
  -2  19   2       46.21       41.96      1.78 o 
  -1  19   2       55.92       63.06      1.91 o 
   0  19   2        2.12        1.67      1.09 o 
   1  19   2       16.48       24.60      1.18 o 
   2  19   2        2.87        1.39      1.18 o 
   3  19   2      280.86      291.49      5.03 o 
   4  19   2        2.72        3.20      0.90 o 
  -4  20   2      162.07      140.08      4.34 o 
  -3  20   2      332.26      305.76      7.82 o 
  -2  20   2      739.44      644.28     20.72 o 
  -1  20   2       22.41       21.91      1.95 o 
   0  20   2       19.83       20.98      1.11 o 
   1  20   2       10.94       19.09      1.02 o 
   2  20   2        0.69        2.99      1.01 o 
   3  20   2      199.16      181.13      9.57 o 
  -3  21   2      410.91      377.33      5.09 o 
  -2  21   2      441.23      434.90     39.71 o 
  -1  21   2      190.95      194.47      9.48 o 
   0  21   2       39.46       27.22      1.86 o 
   1  21   2       24.82       19.99      1.57 o 
   2  21   2       20.61       14.70      1.96 o 
  -1  22   2      349.61      346.78     10.51 o 
   0  22   2      602.24      643.33     24.52 o 
   1  22   2       89.54      109.21      4.05 o 
  -7   0   3      217.75      236.93      6.27 o 
  -5   0   3      363.31      331.14      8.17 o 
  -3   0   3     1349.65     1263.33     13.01 o 
  -1   0   3     2402.73     2449.48     14.28 o 
   1   0   3     1656.19     1826.86     30.92 o 
   3   0   3        0.35        8.99      2.56 o 
   5   0   3       67.08       65.72      3.18 o 
   7   0   3      687.93      701.79     29.97 o 
  -8   1   3        4.48        3.63      1.60 o 
  -7   1   3        7.93        6.38      1.64 o 
  -6   1   3      476.23      467.13      6.53 o 
  -5   1   3        0.28        9.38      3.44 o 
  -4   1   3    15151.15    15337.78    112.35 o 
  -3   1   3        3.70        2.47      1.15 o 
  -2   1   3      137.52      131.50      2.10 o 
  -1   1   3       62.66       78.42      1.22 o 
   0   1   3        9.35       10.99      1.19 o 
   1   1   3     1570.70     1499.79     17.06 o 
   2   1   3      594.33      541.00      6.84 o 
   3   1   3      894.52      922.65     14.08 o 
   4   1   3     1450.20     1473.23     17.86 o 
   5   1   3       47.73       48.31      1.47 o 
   6   1   3      456.46      467.55      4.82 o 
   7   1   3        0.67        2.00      1.71 o 
   8   1   3      587.56      609.96      6.46 o 
  -8   2   3       48.07       54.64      2.99 o 
  -7   2   3       21.29       21.14      1.83 o 
  -6   2   3     1893.86     1822.82      9.13 o 
  -5   2   3      391.57      380.55     10.56 o 
  -4   2   3     6812.23     7238.04     66.75 o 
  -3   2   3     1380.52     1326.48     12.43 o 
  -2   2   3      138.03      101.42      2.29 o 
  -1   2   3       17.49       14.80      1.03 o 
   0   2   3      172.26      202.32      2.71 o 
   1   2   3       70.53       68.01      2.23 o 
   2   2   3     1442.74     1497.33     16.76 o 
   3   2   3     1072.06     1070.49     12.07 o 
   4   2   3      556.93      603.29     10.50 o 
   5   2   3        0.36        0.50      0.96 o 
   6   2   3       94.87       93.72      2.48 o 
   7   2   3       87.05       92.84      2.74 o 
   8   2   3       39.13       38.21      2.32 o 
  -8   3   3       95.47      101.28      3.68 o 
  -7   3   3      204.20      201.19      3.46 o 
  -6   3   3     1232.88     1225.59      9.95 o 
  -5   3   3      206.62      190.64      3.92 o 
  -4   3   3      849.99      864.50     13.90 o 
  -3   3   3     1082.15     1145.53     10.17 o 
  -2   3   3      426.90      497.16      6.20 o 
  -1   3   3     1578.06     1663.66     17.35 o 
   0   3   3     7598.98     7679.43    107.54 o 
   1   3   3      128.65      122.95      4.23 o 
   2   3   3     3440.61     3487.74     33.40 o 
   3   3   3      394.19      455.45      7.51 o 
   4   3   3      774.20      733.25      8.93 o 
   5   3   3       35.10       38.59      1.32 o 
   6   3   3       95.22       97.95      2.07 o 
   7   3   3       18.10       23.83      2.19 o 
   8   3   3      228.57      241.23      5.90 o 
  -8   4   3       77.36       94.37      4.60 o 
  -7   4   3       52.90       62.96      2.65 o 
  -6   4   3      320.79      313.53      4.21 o 
  -5   4   3      255.53      263.44      3.69 o 
  -4   4   3      227.67      238.41      3.91 o 
  -3   4   3        5.86        3.16      1.59 o 
  -2   4   3      182.59      178.36      4.49 o 
  -1   4   3     1047.19     1049.47     12.16 o 
   0   4   3     1557.40     1545.53     22.99 o 
   1   4   3     5942.18     5752.25     82.79 o 
   2   4   3     1723.27     1744.97     23.42 o 
   3   4   3     1175.72     1123.03     15.70 o 
   4   4   3       17.77       27.54      2.34 o 
   5   4   3      405.17      397.79      3.86 o 
   6   4   3       68.79       67.63      2.09 o 
   7   4   3      470.20      472.58     13.73 o 
   8   4   3       29.49       33.87      3.72 o 
  -8   5   3      151.82      162.01      7.16 o 
  -7   5   3       23.31       24.02      1.97 o 
  -6   5   3       12.61       12.99      1.61 o 
  -5   5   3      564.29      557.42      8.04 o 
  -4   5   3      115.94      116.70      3.88 o 
  -3   5   3        6.87        5.67      1.40 o 
  -2   5   3      465.37      429.73      5.95 o 
  -1   5   3     1307.92     1396.37     15.07 o 
   0   5   3     1314.95     1419.44     20.76 o 
   1   5   3     1211.05     1339.10     23.33 o 
   2   5   3    21833.02    22093.57    235.87 o 
   3   5   3      472.56      464.40      3.96 o 
   4   5   3     1499.81     1561.25     17.22 o 
   5   5   3      942.01      953.25     11.96 o 
   6   5   3        0.67        0.44      1.31 o 
   7   5   3      641.12      654.86     10.16 o 
   8   5   3      148.76      148.06      4.86 o 
  -8   6   3      216.49      235.72     11.80 o 
  -7   6   3        7.17        6.63      1.71 o 
  -6   6   3       71.72       72.53      2.17 o 
  -5   6   3        8.99       13.44      1.23 o 
  -4   6   3      432.60      404.81      7.87 o 
  -3   6   3        0.78        1.34      1.47 o 
  -2   6   3     2081.90     2096.20     24.57 o 
  -1   6   3      659.97      543.93     13.46 o 
   0   6   3     1444.22     1595.35     29.23 o 
   1   6   3       79.37       58.75      2.49 o 
   2   6   3       17.50       15.19      2.12 o 
   3   6   3     1486.68     1501.87     20.74 o 
   4   6   3     2687.80     2671.65     37.17 o 
   5   6   3       23.13       23.12      1.40 o 
   6   6   3      709.82      710.07      5.74 o 
   7   6   3        1.30        1.69      1.61 o 
   8   6   3      259.18      262.57      5.40 o 
  -8   7   3        0.83        1.80      2.35 o 
  -7   7   3       89.99       89.91      2.61 o 
  -6   7   3       54.92       58.45      2.04 o 
  -5   7   3        3.88        3.91      1.27 o 
  -4   7   3       25.90       17.20      2.36 o 
  -3   7   3      657.94      560.65      6.41 o 
  -2   7   3      259.92      285.03      5.49 o 
  -1   7   3      312.53      286.92      7.36 o 
   0   7   3       36.40       42.42      2.50 o 
   1   7   3       11.05       17.32      1.85 o 
   2   7   3        1.88        2.40      1.40 o 
   3   7   3     1991.25     2017.78     17.91 o 
   4   7   3       94.81       96.56      3.23 o 
   5   7   3     1196.57     1177.85     10.72 o 
   6   7   3        0.11        0.91      1.30 o 
   7   7   3     1258.06     1232.42     25.72 o 
   8   7   3       31.25       25.68     10.73 o 
  -8   8   3       88.44       86.28      3.55 o 
  -7   8   3        0.16        0.77      1.71 o 
  -6   8   3      796.37      831.43     10.78 o 
  -5   8   3       37.10       34.04      1.81 o 
  -4   8   3     2515.95     2529.81     28.15 o 
  -3   8   3      344.48      349.16      4.18 o 
  -2   8   3     2207.39     2342.33     25.57 o 
  -1   8   3      201.78      206.06      3.94 o 
   0   8   3      357.91      399.74     13.72 o 
   1   8   3     1256.13     1250.42     14.57 o 
   2   8   3      263.30      222.35      3.77 o 
   3   8   3      185.09      159.66      2.83 o 
   4   8   3     1080.26      979.95      9.48 o 
   5   8   3       22.63       23.75      1.50 o 
   6   8   3     1119.10     1138.42     11.98 o 
   7   8   3        9.71        9.57      1.38 o 
  -8   9   3        0.29        1.67      1.64 o 
  -7   9   3      129.28      133.72      2.86 o 
  -6   9   3      138.72      153.51      3.31 o 
  -5   9   3      333.79      335.03      3.77 o 
  -4   9   3       22.93       35.27      1.74 o 
  -3   9   3     2293.77     2335.01     23.55 o 
  -2   9   3      146.60      151.33      2.47 o 
  -1   9   3      121.79      114.82      2.53 o 
   0   9   3      681.15      759.78     11.28 o 
   1   9   3      837.19      886.04     10.02 o 
   2   9   3      824.05      793.36      7.43 o 
   3   9   3      815.85      805.44     13.48 o 
   4   9   3      804.66      809.51      6.04 o 
   5   9   3     1680.63     1671.95     13.35 o 
   6   9   3      200.76      201.95      3.06 o 
   7   9   3      458.40      424.47     10.80 o 
  -8  10   3      403.29      367.08      6.87 o 
  -7  10   3       18.74       20.99      1.81 o 
  -6  10   3      166.38      163.69      3.77 o 
  -5  10   3      174.11      174.37      3.10 o 
  -4  10   3       24.82       20.68      1.57 o 
  -3  10   3      172.20      176.40      3.39 o 
  -2  10   3      873.69      854.03     10.78 o 
  -1  10   3      430.81      433.90      4.34 o 
   0  10   3      599.68      621.70      7.11 o 
   1  10   3      674.99      619.67      7.02 o 
   2  10   3     1267.38     1223.45     13.42 o 
   3  10   3     1967.28     1923.87     14.80 o 
   4  10   3       34.06       36.62      2.06 o 
   5  10   3      235.63      233.51      2.93 o 
   6  10   3      475.35      495.80      6.61 o 
   7  10   3      360.49      329.06      6.37 o 
  -7  11   3      366.13      358.82      8.47 o 
  -6  11   3       50.99       49.81      2.01 o 
  -5  11   3      100.54       97.93      2.48 o 
  -4  11   3      779.97      800.82     10.45 o 
  -3  11   3      111.25      115.15      2.82 o 
  -2  11   3        6.02        5.06      1.37 o 
  -1  11   3     5045.35     4981.94     53.52 o 
   0  11   3       29.49       31.00      1.80 o 
   1  11   3     1810.10     1751.08     24.30 o 
   2  11   3     1246.36     1216.02     10.72 o 
   3  11   3      788.25      771.38      8.14 o 
   4  11   3     2184.47     2229.46     19.75 o 
   5  11   3      236.14      232.48      3.60 o 
   6  11   3      103.61      100.50      2.18 o 
   7  11   3       30.88       18.14      2.54 o 
  -7  12   3      239.82      247.03      5.93 o 
  -6  12   3        9.52        6.99      1.37 o 
  -5  12   3       52.65       56.17      2.08 o 
  -4  12   3      237.82      256.30      3.67 o 
  -3  12   3     1092.67     1082.65     12.76 o 
  -2  12   3       65.54       67.93      1.61 o 
  -1  12   3       20.83       19.58      1.85 o 
   0  12   3     2205.70     2222.57     29.33 o 
   1  12   3     1870.46     1872.86     21.24 o 
   2  12   3        5.70        7.92      1.02 o 
   3  12   3        1.49        4.14      1.24 o 
   4  12   3      825.70      833.69      5.68 o 
   5  12   3       75.13       78.26      2.28 o 
   6  12   3       18.22       20.31      1.41 o 
   7  12   3        3.67        2.49      1.66 o 
  -7  13   3      106.21       88.51      3.55 o 
  -6  13   3      264.78      280.09      9.40 o 
  -5  13   3       58.40       57.89      2.02 o 
  -4  13   3     1005.35     1052.79     14.93 o 
  -3  13   3       16.71       14.26      1.29 o 
  -2  13   3      414.40      387.83      4.72 o 
  -1  13   3        4.59        4.61      1.11 o 
   0  13   3      668.68      670.66     11.92 o 
   1  13   3     3416.26     3393.37     29.78 o 
   2  13   3      592.70      598.56      5.82 o 
   3  13   3      260.11      263.47      4.29 o 
   4  13   3       19.50       24.70      1.59 o 
   5  13   3       45.28       43.61      1.85 o 
   6  13   3       45.60       38.13      1.81 o 
  -6  14   3       54.20       51.48      2.60 o 
  -5  14   3      590.57      580.32     10.87 o 
  -4  14   3      149.01      146.14      3.12 o 
  -3  14   3      539.15      521.27      7.75 o 
  -2  14   3      197.39      177.68      2.37 o 
  -1  14   3     1134.06     1148.34     12.23 o 
   0  14   3       26.34       29.38      1.33 o 
   1  14   3       29.44       26.28      1.43 o 
   2  14   3        1.04        1.18      1.13 o 
   3  14   3      811.54      797.66      5.38 o 
   4  14   3      234.77      246.50      5.27 o 
   5  14   3       90.67       92.26      2.02 o 
   6  14   3      135.16      141.54      6.18 o 
  -6  15   3      314.60      325.82      6.84 o 
  -5  15   3        1.25        2.15      1.10 o 
  -4  15   3      409.54      427.52      3.97 o 
  -3  15   3      376.64      367.30      4.18 o 
  -2  15   3      317.80      323.84      4.51 o 
  -1  15   3        1.93        2.08      1.24 o 
   0  15   3      139.98      135.84      2.01 o 
   1  15   3      195.62      202.58      2.66 o 
   2  15   3     3226.57     3335.92     23.93 o 
   3  15   3        1.38        2.32      1.17 o 
   4  15   3      130.16      144.76      2.41 o 
   5  15   3      371.27      394.17     12.09 o 
   6  15   3        7.80        6.60      1.06 o 
  -6  16   3        5.34        2.62      1.43 o 
  -5  16   3       84.98       73.71      2.98 o 
  -4  16   3      452.44      433.97      5.73 o 
  -3  16   3      856.51      864.76     11.72 o 
  -2  16   3     1287.35     1247.76     12.37 o 
  -1  16   3      777.88      773.84      7.12 o 
   0  16   3      126.91      116.96      2.20 o 
   1  16   3      158.75      169.68      2.47 o 
   2  16   3      247.63      266.63      3.25 o 
   3  16   3     1210.85     1288.64     11.03 o 
   4  16   3       27.79       25.17      1.27 o 
   5  16   3      152.83      173.64      3.17 o 
  -5  17   3        1.01        2.95      1.38 o 
  -4  17   3      241.84      221.54      5.90 o 
  -3  17   3       31.64       35.86      1.76 o 
  -2  17   3       18.91       18.83      1.53 o 
  -1  17   3     1171.17     1138.78      9.90 o 
   0  17   3      660.29      695.54      6.04 o 
   1  17   3       62.45       67.82      1.64 o 
   2  17   3      683.84      711.56      9.47 o 
   3  17   3       61.14       57.26      1.66 o 
   4  17   3       98.66      112.46      4.29 o 
   5  17   3      270.13      279.05      4.40 o 
  -5  18   3       20.26       17.32      1.37 o 
  -4  18   3      257.26      226.91      7.55 o 
  -3  18   3        6.67        4.16      1.09 o 
  -2  18   3      131.42      107.66      3.89 o 
  -1  18   3      612.12      625.99      4.63 o 
   0  18   3        1.55        3.38      1.12 o 
   1  18   3      561.66      556.18      6.85 o 
   2  18   3       15.56       15.91      1.38 o 
   3  18   3      669.16      740.17      6.39 o 
   4  18   3        4.95        3.58      1.29 o 
  -4  19   3      245.98      213.91      3.62 o 
  -3  19   3        0.71        0.73      1.15 o 
  -2  19   3       89.41       87.91      2.55 o 
  -1  19   3       28.18       29.85      1.62 o 
   0  19   3     1041.51     1035.17     12.11 o 
   1  19   3        6.11        4.27      1.05 o 
   2  19   3     1364.69     1466.32     12.40 o 
   3  19   3      225.46      232.16      6.16 o 
   4  19   3      183.18      173.45      3.48 o 
  -3  20   3      103.91      110.40      4.94 o 
  -2  20   3      316.63      265.14     15.75 o 
  -1  20   3      544.35      545.20     17.11 o 
   0  20   3      499.79      454.49      8.74 o 
   1  20   3       65.88       72.21      3.12 o 
   2  20   3       18.24       15.43      1.36 o 
   3  20   3        6.34        4.95      0.96 o 
  -2  21   3      118.42      115.65      8.33 o 
  -1  21   3       41.02       31.01      1.56 o 
   0  21   3      192.39      154.04     20.58 o 
   1  21   3      114.19      108.60     11.56 o 
   2  21   3       34.50       25.83      3.19 o 
   0  22   3        7.19        6.48      1.04 o 
  -8   0   4        4.72        9.72      3.10 o 
  -6   0   4     3024.10     3025.15     23.72 o 
  -4   0   4    19073.90    19644.01    116.19 o 
  -2   0   4        2.95        2.19      1.99 o 
   0   0   4       98.92       69.17      2.64 o 
   2   0   4     5815.50     5962.08     33.62 o 
   4   0   4     2333.87     2257.32     19.31 o 
   6   0   4     3894.15     3941.44     17.88 o 
   8   0   4      190.52      182.14      7.00 o 
  -8   1   4        9.33        9.61      1.98 o 
  -7   1   4        3.39        5.32      2.03 o 
  -6   1   4      431.35      408.93      6.74 o 
  -5   1   4       27.08       28.91      2.50 o 
  -4   1   4     1434.18     1507.44     10.92 o 
  -3   1   4      584.78      559.95      5.58 o 
  -2   1   4       22.68       17.35      1.37 o 
  -1   1   4      278.30      292.94      2.62 o 
   0   1   4      597.32      607.28      7.46 o 
   1   1   4     1910.08     1927.62     22.53 o 
   2   1   4      768.92      724.90      9.99 o 
   3   1   4     3600.77     3413.10     18.47 o 
   4   1   4      230.10      243.87      4.24 o 
   5   1   4      981.73      975.74      9.56 o 
   6   1   4       49.30       53.17      1.89 o 
   7   1   4     1771.63     1839.79     36.78 o 
   8   1   4       10.39        9.90      2.11 o 
  -8   2   4      104.06      112.29      3.54 o 
  -7   2   4        3.25        2.89      1.81 o 
  -6   2   4       40.45       40.31      1.68 o 
  -5   2   4      525.26      518.26      4.77 o 
  -4   2   4      461.93      465.52      7.86 o 
  -3   2   4      283.80      274.71      7.38 o 
  -2   2   4      198.16      178.05      2.91 o 
  -1   2   4        7.49        4.41      1.12 o 
   0   2   4    10311.53    10383.01    120.13 o 
   1   2   4     5598.15     5824.17     79.92 o 
   2   2   4      604.11      619.24      6.77 o 
   3   2   4       62.26       44.44      1.64 o 
   4   2   4      110.53       85.90      2.23 o 
   5   2   4       80.14       78.43      1.68 o 
   6   2   4      702.54      707.96      5.26 o 
   7   2   4      548.88      574.02     15.26 o 
   8   2   4       63.99       61.42      3.10 o 
  -8   3   4       17.31       13.11      2.30 o 
  -7   3   4      149.38      162.26      4.06 o 
  -6   3   4     1247.24     1220.10     15.00 o 
  -5   3   4       45.65       46.17      1.46 o 
  -4   3   4      107.68      104.92      3.62 o 
  -3   3   4      126.66      114.60      3.06 o 
  -2   3   4      388.79      388.38      5.68 o 
  -1   3   4     1364.64     1316.07      8.04 o 
   0   3   4       21.31       37.21      3.77 o 
   1   3   4     5237.36     5281.48     73.88 o 
   2   3   4     1717.12     2128.47     18.59 o 
   3   3   4      110.21       86.87      1.72 o 
   4   3   4       23.95       14.30      1.66 o 
   5   3   4       45.16       47.87      1.54 o 
   6   3   4       71.80       67.14      1.98 o 
   7   3   4      272.27      269.89      3.52 o 
   8   3   4        4.20        3.17      1.55 o 
  -8   4   4       27.77       23.69      2.92 o 
  -7   4   4       57.58       62.70      2.29 o 
  -6   4   4      510.43      523.12      6.87 o 
  -5   4   4       31.17       29.40      1.16 o 
  -4   4   4      207.43      210.40      4.93 o 
  -3   4   4      287.26      285.76      4.19 o 
  -2   4   4     5775.01     5720.73     47.78 o 
  -1   4   4       83.04       88.48      2.73 o 
   0   4   4     1435.80     1327.50     20.53 o 
   1   4   4     1363.92     1292.80     18.96 o 
   2   4   4      432.70      537.04      8.50 o 
   3   4   4        1.17        1.36      1.12 o 
   4   4   4        3.62        3.96      2.08 o 
   5   4   4       42.24       43.30      1.57 o 
   6   4   4        0.72       -0.38      1.23 o 
   7   4   4      497.48      494.16      9.14 o 
   8   4   4      161.11      159.22      7.30 o 
  -8   5   4      862.53      924.12     44.72 o 
  -7   5   4       98.83       96.26      2.62 o 
  -6   5   4      225.94      247.20      4.28 o 
  -5   5   4      238.22      228.63      2.69 o 
  -4   5   4     1391.24     1380.44     14.15 o 
  -3   5   4      988.19      970.11     15.80 o 
  -2   5   4     2893.75     2888.33     31.92 o 
  -1   5   4     1505.67     1454.34     17.60 o 
   0   5   4        8.23        8.73      1.25 o 
   1   5   4     6026.76     6289.33     84.40 o 
   2   5   4      463.00      487.18      9.24 o 
   3   5   4        7.31        6.32      1.20 o 
   4   5   4       28.05       27.41      1.35 o 
   5   5   4      128.71      129.16      2.01 o 
   6   5   4      172.84      172.72      2.72 o 
   7   5   4       10.02       12.19      1.61 o 
   8   5   4      455.95      426.22     41.50 o 
  -8   6   4       79.19       71.34      3.85 o 
  -7   6   4      529.52      572.64      6.17 o 
  -6   6   4      819.31      849.75      7.91 o 
  -5   6   4      824.10      770.20      6.68 o 
  -4   6   4      440.69      436.88      8.98 o 
  -3   6   4       26.71       22.96      1.67 o 
  -2   6   4        9.35       18.09      1.69 o 
  -1   6   4      802.81      814.62      9.85 o 
   0   6   4     1456.03     1507.55     17.54 o 
   1   6   4      146.18      116.59      3.77 o 
   2   6   4      447.72      491.99      6.65 o 
   3   6   4     1332.29     1265.18     17.24 o 
   4   6   4       45.11       47.32      1.46 o 
   5   6   4        3.16        3.47      1.29 o 
   6   6   4       18.36       19.20      1.48 o 
   7   6   4      356.06      349.73      9.51 o 
  -8   7   4       94.97       97.61      3.94 o 
  -7   7   4       25.26       23.51      1.90 o 
  -6   7   4     1840.28     1879.51     11.32 o 
  -5   7   4      190.99      187.65      2.73 o 
  -4   7   4     2332.34     2308.01     28.54 o 
  -3   7   4       10.71       10.64      1.47 o 
  -2   7   4      822.92      812.57      8.25 o 
  -1   7   4      400.61      438.96      7.55 o 
   0   7   4        1.26        1.52      1.59 o 
   1   7   4       11.79        5.20      1.26 o 
   3   7   4      881.21      827.61     14.96 o 
   4   7   4        7.13       14.92      1.47 o 
   5   7   4       57.96       50.40      1.72 o 
   6   7   4       44.96       43.27      1.75 o 
   7   7   4       17.78       15.14      1.47 o 
  -8   8   4       49.81       39.15      2.74 o 
  -7   8   4      326.32      349.86      4.81 o 
  -6   8   4       14.01       13.30      1.72 o 
  -5   8   4      688.50      655.68      4.66 o 
  -4   8   4       16.53       20.21      1.54 o 
  -3   8   4      518.84      497.12      9.34 o 
  -2   8   4      309.51      268.74      4.23 o 
  -1   8   4      111.40       90.71      2.85 o 
   0   8   4        4.78       20.18      1.45 o 
   1   8   4       54.16       50.37      1.84 o 
   2   8   4      218.86      192.01      4.31 o 
   3   8   4       51.02       65.81      2.93 o 
   4   8   4       11.16        8.67      1.26 o 
   5   8   4      491.56      470.06      4.31 o 
   6   8   4        0.74        1.60      1.24 o 
   7   8   4       85.39       79.77      2.28 o 
  -8   9   4       16.93       19.66      1.84 o 
  -7   9   4       11.32        9.53      1.70 o 
  -6   9   4      246.81      259.00      4.46 o 
  -5   9   4      265.41      270.30      4.52 o 
  -4   9   4     1450.24     1411.66     18.06 o 
  -3   9   4       19.49       15.15      2.42 o 
  -2   9   4      355.38      356.08      5.87 o 
  -1   9   4      499.85      484.82      4.03 o 
   0   9   4      447.71      435.39      7.60 o 
   1   9   4       23.72       29.41      1.33 o 
   2   9   4       30.12       29.81      1.74 o 
   3   9   4      435.90      432.72      5.39 o 
   4   9   4      343.04      322.07      5.50 o 
   5   9   4        5.11        5.74      1.55 o 
   6   9   4      333.54      329.87      5.97 o 
   7   9   4       10.03        4.31      1.40 o 
  -7  10   4        0.46        2.10      1.37 o 
  -6  10   4      320.86      333.23      4.62 o 
  -5  10   4      775.05      773.80      8.54 o 
  -4  10   4      426.25      480.68      5.21 o 
  -3  10   4        5.96        4.79      1.34 o 
  -2  10   4      719.95      732.87     12.17 o 
  -1  10   4       30.77       27.85      2.05 o 
   0  10   4      792.86      769.47      9.73 o 
   1  10   4     1073.19     1036.87     10.57 o 
   2  10   4       74.96       65.02      2.46 o 
   3  10   4       11.78       15.53      1.37 o 
   4  10   4        0.35       -0.13      1.44 o 
   5  10   4      878.80      872.06      6.22 o 
   6  10   4        7.77        7.43      1.20 o 
   7  10   4        2.69        2.29      1.00 o 
  -7  11   4       30.71       23.92      1.45 o 
  -6  11   4      100.62       98.58      3.43 o 
  -5  11   4       57.20       58.96      1.88 o 
  -4  11   4       21.68       16.72      1.75 o 
  -3  11   4      150.63      145.43      2.44 o 
  -2  11   4      762.40      698.45      8.46 o 
  -1  11   4       95.14       96.00      2.37 o 
   0  11   4     3221.27     3255.05     42.09 o 
   1  11   4      132.65      119.98      2.52 o 
   2  11   4     1968.23     1912.58     14.69 o 
   3  11   4     1270.00     1244.67     10.08 o 
   4  11   4      606.05      627.18      8.37 o 
   5  11   4        6.51        5.38      1.34 o 
   6  11   4      403.32      394.04      6.26 o 
   7  11   4      160.52      134.86      3.25 o 
  -7  12   4       11.20       11.11      2.96 o 
  -6  12   4        7.41        9.37      1.31 o 
  -5  12   4       98.26       96.71      2.67 o 
  -4  12   4        0.29        0.63      1.69 o 
  -3  12   4       28.32       22.73      1.59 o 
  -2  12   4       16.70       15.24      1.14 o 
  -1  12   4     1456.57     1454.03     13.07 o 
   0  12   4     2344.74     2272.71     25.76 o 
   1  12   4      105.89      104.57      1.84 o 
   2  12   4      502.41      504.68      4.88 o 
   3  12   4      183.55      181.03      3.47 o 
   4  12   4        3.16        4.54      1.47 o 
   5  12   4       88.05       76.89      2.30 o 
   6  12   4      201.55      206.67      5.57 o 
  -7  13   4       59.94       48.30      6.57 o 
  -6  13   4        0.45       -0.29      1.18 o 
  -5  13   4       16.38       20.61      1.71 o 
  -4  13   4       65.23       61.95      1.86 o 
  -3  13   4      231.93      230.67      4.86 o 
  -2  13   4      218.62      216.09      3.16 o 
  -1  13   4       46.49       39.73      1.55 o 
   0  13   4     2178.34     2225.18     32.76 o 
   1  13   4     1679.38     1660.01     19.49 o 
   2  13   4     6085.70     6092.78     48.36 o 
   3  13   4      761.24      746.57      4.61 o 
   4  13   4       22.40       22.69      1.46 o 
   5  13   4      572.34      651.65      6.89 o 
   6  13   4      172.93      158.60      3.49 o 
  -6  14   4        3.21        4.01      1.32 o 
  -5  14   4      318.56      314.68      6.23 o 
  -4  14   4      410.59      433.06      8.39 o 
  -3  14   4       26.32       23.16      1.75 o 
  -2  14   4       19.42       21.62      1.35 o 
  -1  14   4      259.62      269.15      4.65 o 
   0  14   4       20.20       17.55      1.36 o 
   1  14   4      832.67      857.42      9.19 o 
   2  14   4       10.11       10.67      1.18 o 
   3  14   4        3.30        5.28      1.22 o 
   4  14   4     1630.87     1735.03     11.54 o 
   5  14   4       35.51       35.08      1.58 o 
   6  14   4      241.32      229.33     12.95 o 
  -6  15   4      590.27      508.95      8.20 o 
  -5  15   4       17.93       16.76      1.22 o 
  -4  15   4      200.29      203.23      3.36 o 
  -3  15   4       12.34       13.91      1.52 o 
  -2  15   4      449.89      439.04      4.78 o 
  -1  15   4        3.91        4.82      1.19 o 
   0  15   4      752.03      737.66      8.08 o 
   1  15   4     2905.83     2906.33     22.00 o 
   2  15   4      770.64      777.98      5.74 o 
   3  15   4      643.90      657.22      4.70 o 
   4  15   4      207.21      218.41      4.98 o 
   5  15   4      208.12      209.96      3.68 o 
  -6  16   4        1.98        0.55      1.22 o 
  -5  16   4       90.25       85.79      2.47 o 
  -4  16   4        3.60        4.48      1.33 o 
  -3  16   4      181.50      185.95      3.23 o 
  -2  16   4      368.60      370.82      4.26 o 
  -1  16   4     1802.24     1777.62     16.83 o 
   0  16   4      456.90      470.35      4.16 o 
   1  16   4        2.10        3.19      1.24 o 
   2  16   4       16.37       17.64      1.33 o 
   3  16   4      271.24      299.57      4.63 o 
   4  16   4      217.46      216.78      6.04 o 
   5  16   4      265.85      267.05      4.03 o 
  -5  17   4        6.61        4.99      1.34 o 
  -4  17   4       85.15       76.57      2.33 o 
  -3  17   4     1050.55     1050.64     23.56 o 
  -2  17   4       89.08       90.18      2.06 o 
  -1  17   4      463.66      477.19      7.66 o 
   0  17   4      192.20      205.14      2.98 o 
   1  17   4      382.01      416.83      3.87 o 
   2  17   4      455.54      468.21      3.88 o 
   3  17   4      832.85      890.14     15.71 o 
   4  17   4      372.37      380.20     13.92 o 
   5  17   4       53.36       51.25      2.26 o 
  -5  18   4        8.30        6.81      1.81 o 
  -4  18   4       49.19       33.99      2.99 o 
  -3  18   4       35.05       32.20      1.86 o 
  -2  18   4      380.88      390.87      6.45 o 
  -1  18   4       24.80       27.45      1.61 o 
   0  18   4      651.95      676.52      8.11 o 
   1  18   4      158.77      169.94      2.36 o 
   2  18   4      233.31      248.32      5.14 o 
   3  18   4      115.57      124.56      2.32 o 
   4  18   4        0.75        0.74      1.17 o 
  -4  19   4       11.50        7.98      1.17 o 
  -3  19   4      209.70      197.99     12.81 o 
  -2  19   4       18.59       17.12      1.28 o 
  -1  19   4      605.90      663.67     10.62 o 
   0  19   4        1.53        2.82      1.12 o 
   1  19   4      732.87      747.14     15.49 o 
   2  19   4       47.08       43.56      1.34 o 
   3  19   4      149.71      152.90      3.90 o 
  -3  20   4       16.84       13.71      1.43 o 
  -2  20   4      287.54      258.27     14.90 o 
  -1  20   4       39.87       54.69      2.48 o 
   0  20   4       96.90       85.64      1.78 o 
   1  20   4      356.00      331.96     16.90 o 
   2  20   4       83.84       83.72      2.53 o 
   3  20   4      255.20      221.10      5.38 o 
  -2  21   4      123.45       98.11      6.13 o 
  -1  21   4       18.65       22.52      1.51 o 
   0  21   4        5.96        1.95      0.98 o 
   1  21   4      235.11      201.42     12.86 o 
  -7   0   5       94.37      122.15      4.39 o 
  -5   0   5     1708.35     1665.87     14.27 o 
  -3   0   5      269.01      261.10      7.24 o 
  -1   0   5     1417.95     1469.63     24.17 o 
   1   0   5      759.30      639.77      8.82 o 
   3   0   5     1483.75     1444.22     15.51 o 
   5   0   5     3612.34     3602.96     37.57 o 
   7   0   5      262.70      284.73      4.62 o 
  -8   1   5      731.08      778.33      8.56 o 
  -7   1   5       31.82       30.80      2.31 o 
  -6   1   5     6638.73     6569.09     29.53 o 
  -5   1   5        6.28        6.60      1.01 o 
  -4   1   5       34.04       32.37      3.07 o 
  -3   1   5      121.90      124.47      3.37 o 
  -2   1   5        6.23        2.56      1.59 o 
  -1   1   5      759.43      706.31      9.05 o 
   0   1   5      590.65      670.78      6.91 o 
   1   1   5      106.21      106.21      2.66 o 
   2   1   5     4817.48     4567.73     59.09 o 
   3   1   5       90.00       92.62      1.98 o 
   4   1   5     1530.39     1519.00     15.37 o 
   5   1   5       23.66       24.00      1.36 o 
   6   1   5      647.92      686.27      5.87 o 
   7   1   5       12.33       14.72      1.46 o 
   8   1   5        5.48        5.79      1.55 o 
  -8   2   5     1125.40     1091.84      8.79 o 
  -7   2   5      326.28      350.45      9.84 o 
  -6   2   5      823.56      820.78      7.82 o 
  -5   2   5      628.90      612.12      5.63 o 
  -4   2   5      147.82      130.82      4.59 o 
  -3   2   5       14.92       14.12      1.73 o 
  -2   2   5      240.26      211.60      3.96 o 
  -1   2   5      478.09      505.13      5.61 o 
   0   2   5     3821.00     4067.23     72.14 o 
   1   2   5       21.69       17.48      1.62 o 
   2   2   5       94.73       99.56      3.40 o 
   3   2   5      987.17      934.68      8.50 o 
   4   2   5      190.58      182.81      2.79 o 
   5   2   5      895.55      897.06      5.83 o 
   6   2   5       32.11       32.56      1.58 o 
   7   2   5      124.63      120.77      2.96 o 
   8   2   5      442.87      374.20      7.71 o 
  -8   3   5      692.15      709.39      8.39 o 
  -7   3   5      143.65      138.49      3.43 o 
  -6   3   5      282.72      276.42      3.28 o 
  -5   3   5      596.54      593.97      6.10 o 
  -4   3   5       22.58       17.64      2.16 o 
  -3   3   5     1206.68     1178.91     17.89 o 
  -2   3   5      663.25      684.44     11.60 o 
  -1   3   5      232.96      200.62      3.71 o 
   0   3   5     2574.82     2611.97     30.86 o 
   1   3   5      275.11      204.43      4.09 o 
   2   3   5      291.24      284.97      4.04 o 
   3   3   5        9.46        5.86      1.49 o 
   4   3   5     1058.08     1039.75      8.49 o 
   5   3   5      316.59      317.41      3.26 o 
   6   3   5      664.81      672.02      7.04 o 
   7   3   5      592.69      585.44     15.86 o 
  -8   4   5       10.20        9.20      1.94 o 
  -7   4   5        9.73        6.38      1.64 o 
  -6   4   5      164.55      165.35      3.02 o 
  -5   4   5       61.68       64.63      1.69 o 
  -4   4   5       84.66       84.32      3.09 o 
  -3   4   5      537.67      519.60      5.67 o 
  -2   4   5     2939.09     2917.52     28.42 o 
  -1   4   5      179.72      146.67      3.09 o 
   0   4   5      741.91      747.96     10.87 o 
   1   4   5      521.55      482.34      5.64 o 
   2   4   5       11.98       24.10      1.38 o 
   3   4   5      932.84      870.13     10.10 o 
   4   4   5        5.04        6.47      0.95 o 
   5   4   5     2573.28     2599.40     20.96 o 
   6   4   5      428.90      453.61      5.71 o 
   7   4   5      463.10      447.17     10.16 o 
  -8   5   5        0.30        1.40      2.03 o 
  -7   5   5        9.99        9.09      1.71 o 
  -6   5   5        0.49        1.38      1.32 o 
  -5   5   5       31.86       32.11      1.45 o 
  -4   5   5        0.03       -1.09      2.31 o 
  -3   5   5      143.75      141.84      3.26 o 
  -2   5   5      406.87      428.77      9.32 o 
  -1   5   5     2906.98     2878.03     23.11 o 
   0   5   5    21747.98    22769.37     55.93 o 
   1   5   5       13.30       16.81      1.71 o 
   2   5   5      501.34      507.92      7.45 o 
   3   5   5     2371.67     2247.12     23.19 o 
   4   5   5        0.59        2.26      1.03 o 
   5   5   5      511.02      518.37      5.00 o 
   6   5   5      529.75      540.25      6.40 o 
   7   5   5       14.91       14.77      1.20 o 
  -8   6   5       76.05       69.29      3.48 o 
  -7   6   5       26.34       26.10      1.87 o 
  -6   6   5        2.47        3.44      1.49 o 
  -5   6   5       36.39       33.92      1.40 o 
  -4   6   5       10.41        7.55      1.26 o 
  -3   6   5        1.39        5.31      1.66 o 
  -2   6   5     1017.89     1080.86     12.15 o 
  -1   6   5       16.01       26.24      1.92 o 
   0   6   5      301.09      313.61      4.67 o 
   1   6   5      745.19      770.43      7.36 o 
   2   6   5     3668.17     3656.78     30.49 o 
   3   6   5       31.00       27.65      1.74 o 
   4   6   5      329.54      305.90      3.46 o 
   5   6   5        1.68        3.00      1.22 o 
   6   6   5      319.95      330.27      3.32 o 
   7   6   5      267.83      251.03      7.21 o 
  -8   7   5        1.17        1.05      2.02 o 
  -7   7   5       89.97       84.98      2.83 o 
  -6   7   5        1.17        4.41      1.50 o 
  -5   7   5        6.10        3.67      1.18 o 
  -4   7   5       56.18       54.36      1.72 o 
  -3   7   5       37.29       31.19      2.09 o 
  -2   7   5        9.97        5.93      1.46 o 
  -1   7   5       28.06       23.31      1.37 o 
   0   7   5      374.39      392.22      4.07 o 
   1   7   5     1278.83     1355.49     13.42 o 
   2   7   5       11.11       13.98      1.31 o 
   3   7   5     1579.62     1468.03     10.58 o 
   4   7   5        6.89        7.84      1.24 o 
   5   7   5     1547.11     1548.20      9.02 o 
   6   7   5       41.15       40.83      1.71 o 
   7   7   5      102.69       91.41      6.38 o 
  -8   8   5      145.58      134.63      3.60 o 
  -7   8   5       43.27       45.74      2.10 o 
  -6   8   5       50.09       53.30      1.94 o 
  -5   8   5      274.00      274.41      3.22 o 
  -4   8   5      154.59      165.68      3.02 o 
  -3   8   5       19.69       18.25      1.93 o 
  -2   8   5      131.56      118.14      3.77 o 
  -1   8   5      371.96      401.97      5.11 o 
   0   8   5      596.52      558.60      8.76 o 
   1   8   5      443.65      406.57      5.90 o 
   2   8   5     1244.71     1178.11     12.46 o 
   3   8   5      501.78      493.90      3.83 o 
   4   8   5     1138.74     1122.97      6.29 o 
   5   8   5       77.99       71.37      2.00 o 
   6   8   5      280.46      267.57      4.42 o 
  -7   9   5       53.97       53.20      2.89 o 
  -6   9   5       39.84       44.50      1.79 o 
  -5   9   5       51.63       56.18      1.79 o 
  -4   9   5      220.51      218.27      2.94 o 
  -3   9   5      595.05      566.96      6.79 o 
  -2   9   5       55.50       60.25      1.96 o 
  -1   9   5      382.68      374.87      6.10 o 
   0   9   5      895.01      898.69     13.09 o 
   1   9   5     2861.98     2846.62     36.09 o 
   2   9   5      834.00      835.08     12.35 o 
   3   9   5      973.49      944.10      9.57 o 
   4   9   5      144.39      143.99      3.15 o 
   5   9   5      256.91      250.34      3.22 o 
   6   9   5       36.16       30.20      1.36 o 
   7   9   5       44.25       41.37      2.50 o 
  -7  10   5       62.96       52.64      1.78 o 
  -6  10   5       82.58       72.97      2.02 o 
  -5  10   5       37.33       39.42      1.97 o 
  -4  10   5      901.77      874.62      6.34 o 
  -3  10   5        1.04        4.68      1.24 o 
  -2  10   5     2582.86     2556.49     31.21 o 
  -1  10   5      611.16      612.96      7.55 o 
   0  10   5     2734.40     2733.52     30.95 o 
   1  10   5     2437.27     2410.20     21.82 o 
   2  10   5      138.08      128.48      2.27 o 
   3  10   5       31.60       30.23      1.53 o 
   4  10   5      473.42      470.97      4.78 o 
   5  10   5      590.16      578.33      5.16 o 
   6  10   5        0.52        0.82      1.18 o 
  -7  11   5       12.55        9.38      1.58 o 
  -6  11   5      467.00      468.75     11.91 o 
  -5  11   5       71.75       71.19      1.87 o 
  -4  11   5       17.55       22.42      1.81 o 
  -3  11   5     4574.66     4545.88     49.95 o 
  -2  11   5       36.87       40.79      1.66 o 
  -1  11   5     3206.41     3195.98     32.89 o 
   0  11   5       18.79       19.28      1.50 o 
   1  11   5     1277.22     1235.66     11.64 o 
   2  11   5     2131.32     2066.57     17.59 o 
   3  11   5      887.48      852.52      6.15 o 
   4  11   5       70.16       67.59      2.04 o 
   5  11   5       23.08       25.22      1.79 o 
   6  11   5        2.08        2.55      0.98 o 
  -7  12   5       88.04       65.71      3.93 o 
  -6  12   5       96.61       94.95      4.69 o 
  -5  12   5      838.99      894.04     11.73 o 
  -4  12   5      210.67      202.87      3.37 o 
  -3  12   5      169.37      173.41      2.89 o 
  -2  12   5     2572.20     2557.04     33.46 o 
  -1  12   5     1344.98     1354.78     11.10 o 
   0  12   5      283.05      287.83      4.59 o 
   1  12   5      363.29      339.38      4.68 o 
   2  12   5      125.30      121.83      2.36 o 
   3  12   5      823.38      791.66      7.66 o 
   4  12   5       71.58       64.57      1.89 o 
   5  12   5        0.39        0.05      1.42 o 
   6  12   5       88.14       72.52      9.80 o 
  -6  13   5      429.65      447.99      9.99 o 
  -5  13   5        0.34        1.61      1.40 o 
  -4  13   5      647.00      666.19      6.30 o 
  -3  13   5      214.30      216.51      3.78 o 
  -2  13   5      362.78      377.04      4.69 o 
  -1  13   5     4983.07     5037.12     28.14 o 
   0  13   5      192.09      205.43      3.05 o 
   1  13   5        4.57        6.86      1.24 o 
   2  13   5      129.46      121.39      2.01 o 
   3  13   5        2.67        4.44      1.18 o 
   4  13   5      117.92      115.88      2.27 o 
   5  13   5       11.46       12.11      1.51 o 
   6  13   5       20.61       15.62      1.48 o 
  -6  14   5       15.14       15.68      1.53 o 
  -5  14   5      268.93      279.71      4.11 o 
  -4  14   5        6.66        5.53      1.27 o 
  -3  14   5     1415.62     1479.42      9.34 o 
  -2  14   5       67.22       68.21      1.98 o 
  -1  14   5      950.63      991.47     16.21 o 
   0  14   5      285.02      295.96      5.20 o 
   1  14   5     1700.81     1666.34     11.15 o 
   2  14   5      465.34      471.57      4.19 o 
   3  14   5        4.11        4.34      1.23 o 
   4  14   5       67.04       81.79      2.25 o 
   5  14   5      698.46      684.11      5.29 o 
  -6  15   5      307.35      279.77      5.71 o 
  -5  15   5        0.80        0.62      1.38 o 
  -4  15   5      152.48      154.80      2.51 o 
  -3  15   5       22.49       19.74      1.65 o 
  -2  15   5      150.23      155.49      2.48 o 
  -1  15   5      261.79      255.28      4.49 o 
   0  15   5     3250.94     3401.78     21.31 o 
   1  15   5      109.20      106.73      2.04 o 
   2  15   5      330.35      331.68      3.72 o 
   3  15   5       57.78       61.89      2.11 o 
   4  15   5      101.74      108.77      2.90 o 
   5  15   5      185.22      184.94      3.72 o 
  -5  16   5      465.31      394.65      9.32 o 
  -4  16   5      707.97      696.26     13.88 o 
  -3  16   5      117.33      122.86      2.93 o 
  -2  16   5        5.98        6.34      1.33 o 
  -1  16   5        2.70        3.62      1.21 o 
   0  16   5        7.30        7.88      1.32 o 
   1  16   5      116.91      123.21      2.25 o 
   2  16   5        7.03        5.89      1.28 o 
   3  16   5        1.05        0.54      1.29 o 
   4  16   5     1054.43     1155.18     22.61 o 
   5  16   5      220.98      189.31      3.79 o 
  -5  17   5       12.78        9.71      1.34 o 
  -4  17   5       43.95       39.89      2.66 o 
  -3  17   5      701.17      685.50     13.05 o 
  -2  17   5      212.15      221.01      5.31 o 
  -1  17   5        6.64        6.36      1.12 o 
   0  17   5       96.63      103.10      1.92 o 
   1  17   5       34.65       31.70      1.42 o 
   2  17   5       37.70       40.09      1.43 o 
   3  17   5      301.97      312.60      8.03 o 
   4  17   5      207.99      213.63     10.77 o 
  -3  18   5        2.25        1.54      1.02 o 
  -2  18   5       42.71       46.43      1.71 o 
  -1  18   5       86.00       81.28      2.80 o 
   0  18   5        4.39        4.95      1.31 o 
   1  18   5      254.94      253.26      3.99 o 
   2  18   5       22.29       23.59      1.21 o 
   3  18   5      102.82      118.42      3.58 o 
   4  18   5        8.53        8.06      0.86 o 
  -4  19   5        3.71        5.08      1.91 o 
  -3  19   5        4.27        4.99      1.15 o 
  -2  19   5      416.60      412.18     13.99 o 
  -1  19   5       43.58       40.83      1.98 o 
   0  19   5      447.26      453.45     12.21 o 
   1  19   5      439.94      477.77      9.51 o 
   2  19   5       90.10       95.63      2.60 o 
   3  19   5      399.12      417.86     16.45 o 
  -3  20   5      165.83      145.69      4.37 o 
  -2  20   5      145.60      115.84      2.24 o 
  -1  20   5       60.86       54.13      2.14 o 
   0  20   5       33.77       32.76      1.57 o 
   1  20   5       60.31       61.29      2.49 o 
   2  20   5      343.30      322.83      7.98 o 
  -1  21   5       76.23       72.37      1.86 o 
   0  21   5      117.22       89.56      2.58 o 
  -8   0   6      219.84      184.00      7.74 o 
  -6   0   6     1420.32     1440.60      9.65 o 
  -4   0   6      199.83      179.36      7.24 o 
  -2   0   6       29.18       35.84      2.69 o 
   0   0   6     1020.16     1089.73     15.85 o 
   2   0   6     1093.71      975.17     10.95 o 
   4   0   6     6191.48     5932.33     46.95 o 
   6   0   6      300.64      307.92      6.57 o 
  -8   1   6        0.41        0.74      2.03 o 
  -7   1   6      106.00      105.47      3.05 o 
  -6   1   6      169.48      172.26      2.89 o 
  -5   1   6        3.93        3.47      1.06 o 
  -4   1   6      178.35      160.01      5.86 o 
  -3   1   6      154.65      174.70      3.89 o 
  -2   1   6       29.94       25.87      2.14 o 
  -1   1   6     2141.45     2150.77     13.19 o 
   0   1   6      147.32      126.39      3.55 o 
   1   1   6     1091.63     1040.42     10.59 o 
   2   1   6       13.26        4.86      1.23 o 
   3   1   6      178.67      155.11      3.51 o 
   4   1   6      281.31      278.87      2.57 o 
   5   1   6     2070.69     2063.19     15.30 o 
   6   1   6      113.44      114.72      2.31 o 
   7   1   6        0.29       -0.03      1.19 o 
  -8   2   6      371.05      335.72      4.76 o 
  -7   2   6       41.39       42.58      2.58 o 
  -6   2   6        1.10        2.92      1.52 o 
  -5   2   6       30.02       31.50      1.36 o 
  -4   2   6     1221.79     1144.25     13.59 o 
  -3   2   6       11.28       11.85      2.82 o 
  -2   2   6     3988.62     3966.12     44.81 o 
  -1   2   6     2689.06     2771.04     27.73 o 
   0   2   6      874.77      957.79      9.23 o 
   1   2   6      256.07      285.32      3.69 o 
   2   2   6       58.21       36.62      1.47 o 
   3   2   6       41.13       37.23      2.79 o 
   4   2   6       90.46       82.74      1.55 o 
   5   2   6     1414.23     1467.52     11.80 o 
   6   2   6      300.94      325.06      3.45 o 
   7   2   6      534.24      531.35      4.84 o 
  -7   3   6      105.46      115.72      4.34 o 
  -6   3   6        8.03        7.15      1.52 o 
  -5   3   6       57.34       60.53      1.74 o 
  -4   3   6        6.10        7.84      1.84 o 
  -3   3   6     2062.50     2037.12     32.18 o 
  -2   3   6     2107.89     2330.68     16.45 o 
  -1   3   6     2332.99     2267.52     18.48 o 
   0   3   6      883.12     1114.62     12.31 o 
   1   3   6      100.85       68.58      1.93 o 
   2   3   6       78.20       59.77      1.76 o 
   3   3   6      152.23      156.28      2.78 o 
   4   3   6       29.71       30.92      1.28 o 
   5   3   6        5.27        5.12      1.12 o 
   6   3   6       15.78       20.27      1.43 o 
   7   3   6        3.49        3.13      1.20 o 
  -8   4   6      205.87      187.70      4.99 o 
  -7   4   6       47.35       32.42      2.12 o 
  -6   4   6        9.98       12.01      1.50 o 
  -5   4   6       59.01       64.01      1.95 o 
  -4   4   6     1976.24     1916.26     12.44 o 
  -3   4   6        8.26       11.92      2.50 o 
  -2   4   6     1490.68     1473.90     16.25 o 
  -1   4   6       87.15       68.01      2.66 o 
   0   4   6      325.57      294.66      4.45 o 
   1   4   6      259.91      255.87      3.29 o 
   2   4   6      327.50      312.33      3.72 o 
   3   4   6      323.31      312.62      3.31 o 
   4   4   6      187.70      184.42      2.36 o 
   5   4   6      921.69      923.92      8.03 o 
   6   4   6     1703.61     1729.00     18.44 o 
   7   4   6      209.67      192.01     10.80 o 
  -8   5   6       84.40       92.49      3.59 o 
  -7   5   6       62.16       61.17      2.37 o 
  -6   5   6      677.06      708.16      6.22 o 
  -5   5   6      337.59      329.52      3.39 o 
  -4   5   6      209.17      221.33      3.03 o 
  -3   5   6     1685.67     1596.39     11.81 o 
  -2   5   6        0.15        1.33      1.70 o 
  -1   5   6     3740.17     3951.90     47.73 o 
   0   5   6       62.84       56.92      2.08 o 
   1   5   6        2.20        5.04      1.16 o 
   2   5   6      646.96      612.24      6.14 o 
   3   5   6      421.14      403.79      3.32 o 
   4   5   6      758.97      720.22      6.49 o 
   5   5   6      451.91      440.75      5.12 o 
   6   5   6      628.40      635.51      5.85 o 
   7   5   6      110.16      105.95      3.46 o 
  -8   6   6      156.20      143.27     16.71 o 
  -7   6   6       58.36       68.17      2.50 o 
  -6   6   6      193.78      190.18      2.84 o 
  -5   6   6      214.42      212.75      2.94 o 
  -4   6   6       37.53       27.40      1.42 o 
  -3   6   6      132.80      135.98      4.26 o 
  -2   6   6     2112.99     2063.29     20.57 o 
  -1   6   6     1528.37     1559.31     16.23 o 
   0   6   6       22.90       27.40      1.42 o 
   1   6   6     2297.43     2224.25     27.46 o 
   2   6   6       95.87       92.90      2.17 o 
   3   6   6     1819.37     1683.40      8.82 o 
   4   6   6      303.38      294.18      3.76 o 
   5   6   6      877.05      875.05      6.59 o 
   6   6   6      291.71      283.16      5.74 o 
   7   6   6        0.21        0.16      1.11 o 
  -8   7   6      768.41      698.84     24.65 o 
  -7   7   6        2.64        1.67      1.48 o 
  -6   7   6      686.19      730.56      6.45 o 
  -5   7   6       80.92       79.45      2.18 o 
  -4   7   6      258.65      270.96      4.45 o 
  -3   7   6        0.55        4.21      2.59 o 
  -2   7   6        6.61       17.71      1.91 o 
  -1   7   6      127.39      133.17      3.49 o 
   0   7   6      516.90      395.61      6.93 o 
   1   7   6      289.04      269.72      5.79 o 
   2   7   6      946.39      896.25     13.90 o 
   3   7   6        6.82       13.33      1.20 o 
   4   7   6      322.45      320.02      7.02 o 
   5   7   6       18.34       25.78      1.53 o 
   6   7   6        4.06        3.13      1.16 o 
   7   7   6        2.36        1.16      1.40 o 
  -7   8   6      188.55      207.31     10.19 o 
  -6   8   6       33.43       28.06      1.74 o 
  -5   8   6      109.62      115.31      2.19 o 
  -4   8   6        0.69        1.23      1.31 o 
  -3   8   6        0.52       -0.64      1.48 o 
  -2   8   6        0.73        2.37      1.71 o 
  -1   8   6      480.71      504.79     10.87 o 
   0   8   6       65.62       81.45      1.96 o 
   1   8   6     1205.53     1108.27     19.16 o 
   2   8   6      219.92      223.12      2.44 o 
   3   8   6     1797.86     1688.29     15.51 o 
   4   8   6       24.74       28.07      1.82 o 
   5   8   6      404.69      407.19      4.45 o 
   6   8   6       27.86       28.11      1.22 o 
   7   8   6      126.61      111.90      2.69 o 
  -7   9   6        2.64        3.32      1.44 o 
  -6   9   6      308.59      317.17      4.58 o 
  -5   9   6       28.90       26.60      1.51 o 
  -4   9   6       17.17       19.35      1.55 o 
  -3   9   6      519.42      516.49      5.84 o 
  -2   9   6      174.81      163.22      2.68 o 
  -1   9   6       56.72       52.69      2.27 o 
   0   9   6      196.02      178.56      3.45 o 
   1   9   6       10.00       10.61      1.37 o 
   2   9   6      708.17      656.98      7.97 o 
   3   9   6       68.20       64.07      1.67 o 
   4   9   6      934.46      973.94      6.21 o 
   5   9   6      127.82      147.86      2.85 o 
   6   9   6      151.27      158.35      3.10 o 
  -7  10   6      499.24      478.76     16.73 o 
  -6  10   6       83.11       81.91      2.27 o 
  -5  10   6      448.20      475.71      6.22 o 
  -4  10   6      416.70      424.89      5.36 o 
  -3  10   6      132.95      143.36      3.72 o 
  -2  10   6      908.83      897.17     14.85 o 
  -1  10   6       12.98       13.43      1.34 o 
   0  10   6      115.51      113.94      2.91 o 
   1  10   6      618.34      552.75      8.33 o 
   2  10   6        0.51        0.95      1.04 o 
   3  10   6      463.24      458.84      5.70 o 
   4  10   6        7.56       15.16      1.56 o 
   5  10   6       49.70       56.26      2.04 o 
   6  10   6       16.95       18.03      1.69 o 
  -7  11   6       11.58       11.53      1.44 o 
  -6  11   6       13.44       15.96      1.44 o 
  -5  11   6      131.55      130.25      2.36 o 
  -4  11   6       40.92       44.53      1.87 o 
  -3  11   6      396.86      417.28      5.95 o 
  -2  11   6      332.96      329.57      5.21 o 
  -1  11   6     1525.87     1520.68     13.89 o 
   0  11   6     1147.34     1147.20     16.32 o 
   1  11   6      495.91      485.81      6.04 o 
   2  11   6      535.75      566.02      5.85 o 
   3  11   6      257.87      252.70      2.88 o 
   4  11   6     1013.17     1008.18      6.82 o 
   5  11   6      314.93      305.90      4.34 o 
   6  11   6      391.80      330.78     24.91 o 
  -6  12   6       81.72       70.42      2.05 o 
  -5  12   6       13.70       13.19      1.57 o 
  -4  12   6      493.89      510.02      7.45 o 
  -3  12   6       48.86       50.82      2.16 o 
  -2  12   6     1512.64     1513.60     24.33 o 
  -1  12   6      405.28      420.69      5.68 o 
   0  12   6     1500.77     1513.47     19.28 o 
   1  12   6      611.54      587.16      6.72 o 
   2  12   6       49.89       57.24      1.86 o 
   3  12   6      370.62      364.61      3.33 o 
   4  12   6       52.56       63.36      1.94 o 
   5  12   6      231.29      258.16      3.16 o 
   6  12   6       61.42       53.15      2.28 o 
  -6  13   6       18.96       20.70      2.11 o 
  -5  13   6       12.03       13.38      1.44 o 
  -4  13   6        1.13        0.85      1.45 o 
  -3  13   6      252.39      258.68      3.84 o 
  -2  13   6     1985.11     2049.17     20.43 o 
  -1  13   6      317.01      323.99      4.80 o 
   0  13   6     3047.34     3057.25     25.12 o 
   1  13   6      165.79      153.94      2.85 o 
   2  13   6       59.75       67.47      2.01 o 
   3  13   6      355.72      409.26      4.40 o 
   4  13   6      233.83      222.79      3.27 o 
   5  13   6      112.59      120.42      2.21 o 
  -6  14   6        7.00        4.18      1.38 o 
  -5  14   6       15.34       12.67      1.49 o 
  -4  14   6       24.24       20.83      1.93 o 
  -3  14   6       46.26       51.36      2.02 o 
  -2  14   6       19.77       20.73      1.30 o 
  -1  14   6      206.88      223.98      4.03 o 
   0  14   6        6.53        8.01      1.42 o 
   1  14   6       14.67       20.55      1.45 o 
   2  14   6      810.11      823.79      6.14 o 
   3  14   6      336.77      365.86      4.25 o 
   4  14   6      231.58      251.06      3.38 o 
   5  14   6       84.14       84.03      2.65 o 
  -5  15   6       49.36       44.16      2.18 o 
  -4  15   6      114.18      111.71      3.17 o 
  -3  15   6      201.36      206.81      2.96 o 
  -2  15   6      588.37      614.01      9.09 o 
  -1  15   6      873.89      891.69      9.98 o 
   0  15   6      959.69     1003.65     15.40 o 
   1  15   6      227.52      233.44      3.21 o 
   2  15   6      590.16      630.49      7.87 o 
   3  15   6       70.43       64.64      1.69 o 
   4  15   6       87.27       84.33      2.35 o 
   5  15   6        8.63        8.96      1.24 o 
  -5  16   6        9.57        6.07      1.25 o 
  -4  16   6      513.80      530.16     11.03 o 
  -3  16   6      407.29      403.34      6.99 o 
  -2  16   6      915.30      972.40      9.56 o 
  -1  16   6       50.17       47.72      1.61 o 
   0  16   6       35.58       39.18      1.73 o 
   1  16   6     1407.31     1538.76     12.29 o 
   2  16   6      139.81      150.20      2.39 o 
   3  16   6      301.14      326.44      8.57 o 
   4  16   6       29.28       32.59      1.75 o 
  -4  17   6        4.91        3.15      1.09 o 
  -3  17   6      215.67      217.55      6.11 o 
  -2  17   6      274.30      277.00      4.70 o 
  -1  17   6     1250.27     1345.92     16.58 o 
   0  17   6      206.82      209.28      2.81 o 
   1  17   6      383.78      411.99      5.17 o 
   2  17   6      472.66      508.36     11.05 o 
   3  17   6      633.10      679.25     16.09 o 
   4  17   6       25.34       30.68      1.51 o 
  -3  18   6       34.12       33.13      3.01 o 
  -2  18   6      939.35      935.57     36.32 o 
  -1  18   6       35.99       37.46      1.53 o 
   0  18   6      372.05      408.06      6.91 o 
   1  18   6        1.16        2.26      0.99 o 
   2  18   6       22.24       25.17      1.38 o 
   3  18   6        9.41        9.42      1.09 o 
  -3  19   6      576.81      544.91     28.51 o 
  -2  19   6        2.20        2.27      1.29 o 
  -1  19   6      835.15      796.61     34.37 o 
   0  19   6       59.67       52.99      2.05 o 
   1  19   6      125.72      127.93      3.62 o 
   2  19   6      202.25      219.77      9.30 o 
  -2  20   6      138.94      129.20      3.13 o 
  -1  20   6      424.73      395.74      5.55 o 
   0  20   6       52.98       51.74      1.47 o 
   1  20   6     1084.54     1135.70      8.87 o 
  -7   0   7      277.71      284.85      6.32 o 
  -5   0   7        5.64        6.20      1.63 o 
  -3   0   7      705.86      668.96     26.98 o 
  -1   0   7     2971.02     2846.34     35.82 o 
   1   0   7     2600.75     2531.53     33.79 o 
   3   0   7     9805.44     9170.07     97.47 o 
   5   0   7      288.52      301.14      4.28 o 
   7   0   7      254.37      241.77      5.10 o 
  -7   1   7       14.07       16.41      1.98 o 
  -6   1   7       31.90       29.31      1.79 o 
  -5   1   7        0.85        1.38      1.20 o 
  -4   1   7      273.02      282.47      2.85 o 
  -3   1   7      694.54      661.99     13.49 o 
  -2   1   7     1171.27     1161.25     11.42 o 
  -1   1   7       21.79       19.40      1.29 o 
   0   1   7     4695.01     4639.43     56.95 o 
   1   1   7      116.22      114.65      2.39 o 
   2   1   7     2331.33     2280.46     20.54 o 
   3   1   7       39.98       37.17      1.33 o 
   4   1   7      966.05      993.63      8.60 o 
   5   1   7      439.99      451.06      3.36 o 
   6   1   7       18.04       18.38      1.43 o 
   7   1   7        0.32        0.28      1.25 o 
  -7   2   7      101.50      111.77      3.55 o 
  -6   2   7       71.93       81.58      2.22 o 
  -5   2   7      128.04      128.23      2.32 o 
  -4   2   7      216.04      196.80      2.45 o 
  -3   2   7      813.18      817.22     13.97 o 
  -2   2   7     1106.00     1115.75     13.94 o 
  -1   2   7      344.60      336.42      4.52 o 
   0   2   7      201.18      206.42      3.70 o 
   1   2   7     2522.30     2388.09     28.69 o 
   2   2   7      300.22      286.06      5.13 o 
   3   2   7     1600.09     1543.70     11.26 o 
   4   2   7       58.24       61.77      1.50 o 
   5   2   7      210.02      208.51      3.84 o 
   6   2   7      260.94      258.07      5.01 o 
   7   2   7        1.64        3.12      1.19 o 
  -7   3   7      309.43      337.76      8.50 o 
  -6   3   7        6.81        8.31      1.61 o 
  -5   3   7      181.87      183.84      3.30 o 
  -4   3   7        3.89        4.05      1.07 o 
  -3   3   7      486.09      439.23      7.00 o 
  -2   3   7      187.34      192.47      4.91 o 
  -1   3   7      419.31      395.36      4.35 o 
   0   3   7        1.35        0.55      1.16 o 
   1   3   7      335.24      309.62      3.23 o 
   2   3   7     1550.19     1510.23     12.83 o 
   3   3   7      688.43      669.69      4.62 o 
   4   3   7      593.28      584.63      5.08 o 
   5   3   7       29.11       28.33      1.55 o 
   6   3   7       20.20       19.38      1.37 o 
   7   3   7       59.93       59.55      1.95 o 
  -8   4   7      118.06       78.79     33.60 o 
  -7   4   7       10.97       11.09      1.64 o 
  -6   4   7      224.06      229.53      3.40 o 
  -5   4   7        1.31        2.44      1.41 o 
  -4   4   7     1227.33     1260.60     11.45 o 
  -3   4   7      849.34      879.99     15.55 o 
  -2   4   7       30.90       23.93      2.15 o 
  -1   4   7      687.08      693.72      9.05 o 
   0   4   7       30.85       40.59      2.09 o 
   1   4   7      133.21      122.12      2.57 o 
   2   4   7      111.50       95.98      3.16 o 
   3   4   7     2754.17     2647.38     24.72 o 
   4   4   7     1560.73     1551.72     11.30 o 
   5   4   7      188.85      188.71      3.10 o 
   6   4   7      158.01      152.21      2.75 o 
   7   4   7      110.51      114.31      3.85 o 
  -8   5   7        0.60        0.10      2.19 o 
  -7   5   7       42.20       45.91      2.25 o 
  -6   5   7      127.13      129.66      2.69 o 
  -5   5   7       91.11       94.91      2.28 o 
  -4   5   7      200.28      211.32      3.81 o 
  -3   5   7      415.42      389.37      4.54 o 
  -2   5   7     5896.39     6359.45     71.53 o 
  -1   5   7      235.17      238.42      4.74 o 
   0   5   7        5.06        5.72      1.36 o 
   1   5   7     1801.74     1759.96     19.99 o 
   2   5   7      250.54      247.45      3.12 o 
   3   5   7       82.12       88.48      1.86 o 
   4   5   7      760.80      818.82      6.21 o 
   5   5   7       13.28       15.09      1.33 o 
   6   5   7      516.82      546.65     10.61 o 
   7   5   7       71.87       63.83      2.14 o 
  -7   6   7        0.16        0.89      1.42 o 
  -6   6   7      101.96      100.93      2.19 o 
  -5   6   7      132.68      131.89      2.41 o 
  -4   6   7      333.25      346.73      4.54 o 
  -3   6   7       90.86       93.22      2.09 o 
  -2   6   7      517.44      524.95      9.18 o 
  -1   6   7        3.42        3.45      1.53 o 
   0   6   7      177.32      193.43      3.40 o 
   1   6   7        0.50        2.96      1.24 o 
   2   6   7       43.15       35.43      1.23 o 
   3   6   7        2.74        2.32      1.18 o 
   4   6   7       96.76      103.19      2.07 o 
   5   6   7      301.21      312.77      4.20 o 
   6   6   7      252.89      250.23      8.23 o 
  -7   7   7       54.20       49.54      3.29 o 
  -6   7   7       44.65       46.16      1.85 o 
  -5   7   7      234.98      239.63      3.21 o 
  -4   7   7      102.78      102.95      1.98 o 
  -3   7   7       13.27       12.96      1.56 o 
  -2   7   7      122.84      121.75      4.57 o 
  -1   7   7      134.84      139.92      4.55 o 
   0   7   7        5.52        5.75      1.76 o 
   1   7   7      313.25      289.76      3.67 o 
   2   7   7       86.86      104.77      1.85 o 
   3   7   7      310.70      324.82      4.21 o 
   4   7   7        0.54        2.22      1.28 o 
   5   7   7        0.00        0.41      1.25 o 
   6   7   7        6.61        5.27      1.21 o 
  -7   8   7        0.16        0.84      1.50 o 
  -6   8   7       23.93       22.09      1.56 o 
  -5   8   7       17.47       19.98      1.60 o 
  -4   8   7      439.60      428.48      7.34 o 
  -3   8   7        8.48        6.52      1.51 o 
  -2   8   7      107.70       99.21      1.93 o 
  -1   8   7      956.11      900.93     10.28 o 
   0   8   7      408.19      412.31      6.87 o 
   1   8   7      143.29      171.49      3.07 o 
   2   8   7      115.47       95.95      1.93 o 
   3   8   7       99.83       78.57      1.98 o 
   4   8   7      275.37      232.87      3.24 o 
   5   8   7       43.45       42.38      1.60 o 
   6   8   7       11.71        9.39      1.63 o 
  -7   9   7       60.15       54.09      2.26 o 
  -6   9   7      126.55      130.28      3.52 o 
  -5   9   7       72.46       70.01      2.08 o 
  -4   9   7        0.51        2.53      1.35 o 
  -3   9   7      362.05      348.33      3.90 o 
  -2   9   7      185.08      179.93      2.95 o 
  -1   9   7     1092.21     1149.26     15.81 o 
   0   9   7      453.24      430.84      5.22 o 
   1   9   7        0.35        1.22      1.10 o 
   2   9   7       10.21       12.47      1.12 o 
   3   9   7      156.86      139.22      3.08 o 
   4   9   7      135.03      114.49      2.46 o 
   5   9   7      136.29      141.42      2.59 o 
   6   9   7      209.00      191.27      7.80 o 
  -7  10   7       36.27       30.95      1.94 o 
  -6  10   7      845.78      842.20     14.36 o 
  -5  10   7        6.31        8.06      1.54 o 
  -4  10   7     1905.70     1960.89     12.45 o 
  -3  10   7      246.18      251.12      3.77 o 
  -2  10   7     1121.22     1124.22     14.34 o 
  -1  10   7      596.68      600.10      6.25 o 
   0  10   7       49.95       41.40      1.40 o 
   1  10   7       56.58       57.36      1.55 o 
   2  10   7     1109.97     1054.92     10.00 o 
   3  10   7      668.05      572.95      4.25 o 
   4  10   7      374.24      417.02      5.36 o 
   5  10   7      446.23      454.42      6.52 o 
   6  10   7      376.82      309.01     41.60 o 
  -6  11   7       65.66       59.56      1.78 o 
  -5  11   7     1912.60     2035.21     29.61 o 
  -4  11   7      478.60      500.26      4.09 o 
  -3  11   7     1573.87     1612.29      8.84 o 
  -2  11   7       31.09       29.79      1.65 o 
  -1  11   7      558.15      549.98      6.94 o 
   0  11   7     1289.42     1271.32     14.38 o 
   1  11   7     1578.35     1481.42     11.79 o 
   2  11   7       85.08       90.06      1.77 o 
   3  11   7      346.33      360.88      4.83 o 
   4  11   7       22.06       17.73      1.62 o 
   5  11   7      421.49      460.40      9.03 o 
   6  11   7        0.89        0.81      1.27 o 
  -6  12   7       86.01       85.85      2.60 o 
  -5  12   7      317.29      315.97      7.65 o 
  -4  12   7     1514.12     1567.08     13.66 o 
  -3  12   7      819.63      865.58      6.65 o 
  -2  12   7      664.95      663.78      5.70 o 
  -1  12   7     1456.25     1471.71     15.43 o 
   0  12   7       70.47       68.66      2.03 o 
   1  12   7      677.43      640.33      4.61 o 
   2  12   7      429.21      403.52      4.00 o 
   3  12   7       42.24       40.33      1.56 o 
   4  12   7      788.03      813.88      7.84 o 
   5  12   7       19.10       11.51      1.46 o 
  -6  13   7      202.08      183.69      3.93 o 
  -5  13   7      560.96      560.90     16.62 o 
  -4  13   7       42.25       46.09      1.83 o 
  -3  13   7     1323.79     1349.98      9.43 o 
  -2  13   7       45.92       52.34      1.78 o 
  -1  13   7       49.75       48.62      1.84 o 
   0  13   7      441.40      435.83      3.96 o 
   1  13   7       37.18       39.18      1.57 o 
   2  13   7      680.54      659.87      4.80 o 
   3  13   7      441.41      463.18      6.28 o 
   4  13   7       39.86       37.50      1.49 o 
  -6  14   7        3.86        0.85      1.68 o 
  -5  14   7      194.05      182.81      3.32 o 
  -4  14   7       15.83       16.95      1.38 o 
  -3  14   7     2268.08     2330.92     20.61 o 
  -2  14   7      718.02      751.50     10.45 o 
  -1  14   7      500.33      482.23      4.39 o 
   0  14   7       52.57       53.89      1.87 o 
   1  14   7      575.31      594.10      7.48 o 
   2  14   7        6.63       11.23      1.26 o 
   3  14   7     1316.91     1297.74     16.49 o 
   4  14   7      140.44      115.82      4.57 o 
   5  14   7      117.09      107.30      8.19 o 
  -5  15   7       96.34       79.61      2.99 o 
  -4  15   7      215.90      216.22      2.72 o 
  -3  15   7        9.41        9.81      1.35 o 
  -2  15   7     1062.72     1143.08     12.59 o 
  -1  15   7        6.60        5.24      1.34 o 
   0  15   7     1401.11     1466.36     12.46 o 
   1  15   7      161.97      170.28      3.14 o 
   2  15   7      180.57      202.45      3.64 o 
   3  15   7      330.96      328.23      7.76 o 
  -5  16   7       16.46       12.53      1.27 o 
  -4  16   7        8.72        6.78      1.27 o 
  -3  16   7      118.44      109.37      3.63 o 
  -2  16   7      140.48      144.75      2.59 o 
  -1  16   7       82.73       82.17      1.88 o 
   0  16   7        7.18        8.74      1.30 o 
   1  16   7       51.35       51.26      1.66 o 
   2  16   7      718.27      814.87     16.79 o 
   3  16   7      351.15      352.01     17.45 o 
   4  16   7      169.09      173.77     25.62 o 
  -4  17   7       18.17       14.95      2.31 o 
  -3  17   7        0.96        2.28      1.30 o 
  -2  17   7       43.38       46.48      1.94 o 
  -1  17   7       55.65       54.04      1.46 o 
   0  17   7        7.88        7.03      1.13 o 
   1  17   7      110.87      118.74      3.63 o 
   2  17   7      331.47      351.50      9.82 o 
   3  17   7      111.73      110.74      3.38 o 
  -3  18   7       37.74       30.81      1.58 o 
  -2  18   7       34.71       34.37      2.79 o 
  -1  18   7       36.62       34.68      2.32 o 
   0  18   7       40.87       41.77      1.72 o 
   1  18   7       85.86       93.93      2.16 o 
   2  18   7        0.46        1.87      0.94 o 
  -2  19   7       26.65       24.60      1.23 o 
  -1  19   7      180.08      193.91      3.68 o 
   0  19   7        6.16        5.34      0.98 o 
   1  19   7       39.65       39.45      1.42 o 
  -6   0   8       76.47       79.64      3.65 o 
  -4   0   8       33.20       32.38      2.18 o 
  -2   0   8        0.42       -0.10      5.05 o 
   0   0   8       18.20       24.01      3.45 o 
   2   0   8     6999.08     6459.35    112.83 o 
   4   0   8      432.41      430.57      5.40 o 
   6   0   8      114.38      121.76      5.14 o 
  -7   1   8        1.69        1.88      2.14 o 
  -6   1   8      227.44      252.14      3.23 o 
  -5   1   8       19.64       19.01      1.26 o 
  -4   1   8        0.65        0.85      1.11 o 
  -3   1   8      348.42      339.72      4.93 o 
  -2   1   8        0.68        3.00      2.21 o 
  -1   1   8      247.86      269.61      3.55 o 
   0   1   8      331.85      308.72      6.67 o 
   1   1   8       71.18       78.02      3.35 o 
   2   1   8      918.37      886.05     12.22 o 
   3   1   8      730.45      702.47      6.46 o 
   4   1   8      394.41      403.76      3.93 o 
   5   1   8       58.83       64.24      1.76 o 
   6   1   8        0.72        1.45      1.51 o 
  -7   2   8       57.75       63.50      2.66 o 
  -6   2   8      749.35      804.49      6.91 o 
  -5   2   8        0.55        0.95      1.29 o 
  -4   2   8      528.96      532.21      3.75 o 
  -3   2   8       32.30       34.65      1.31 o 
  -2   2   8      764.08      816.06     16.89 o 
  -1   2   8       32.84       42.15      3.56 o 
   0   2   8       43.98       51.01      2.07 o 
   1   2   8      180.80      183.30      3.68 o 
   2   2   8      251.95      248.88      3.03 o 
   3   2   8     1670.81     1698.75     14.71 o 
   4   2   8      402.37      429.95      3.58 o 
   5   2   8      224.08      230.67      2.94 o 
   6   2   8      227.94      247.32      4.05 o 
  -7   3   8       52.85       65.78      3.06 o 
  -6   3   8      228.15      236.93      3.31 o 
  -5   3   8      418.07      428.92      3.84 o 
  -4   3   8     1918.62     1957.35     14.44 o 
  -3   3   8      452.34      443.50      3.95 o 
  -2   3   8      167.61      178.31      3.16 o 
  -1   3   8        5.09        4.52      1.93 o 
   0   3   8        2.70        1.74      1.52 o 
   1   3   8     2301.07     2220.95     29.26 o 
   2   3   8      382.83      355.29      4.40 o 
   3   3   8      129.30      125.36      1.99 o 
   4   3   8       37.20       48.43      1.55 o 
   5   3   8      193.71      212.66      4.37 o 
   6   3   8      164.03      156.66      4.92 o 
  -7   4   8        2.50        0.58      1.40 o 
  -6   4   8      362.00      404.77      5.87 o 
  -5   4   8      154.77      162.52      2.56 o 
  -4   4   8     1213.12     1247.71      9.90 o 
  -3   4   8       39.99       43.98      1.45 o 
  -2   4   8       50.05       44.42      2.17 o 
  -1   4   8      739.69      750.29     12.52 o 
   0   4   8      290.08      305.93      4.40 o 
   1   4   8      146.94      142.21      2.77 o 
   2   4   8      932.23      900.31      9.59 o 
   3   4   8      647.60      605.77      5.47 o 
   4   4   8     5151.28     5143.72     33.71 o 
   5   4   8      180.49      176.21      2.82 o 
   6   4   8      370.63      387.34     13.93 o 
  -7   5   8      106.77      112.35      3.85 o 
  -6   5   8        0.15        0.48      1.49 o 
  -5   5   8      332.94      353.24      5.12 o 
  -4   5   8       68.38       60.85      1.78 o 
  -3   5   8     1130.05     1122.62      9.13 o 
  -2   5   8      431.46      409.78      6.91 o 
  -1   5   8       26.65       21.73      1.85 o 
   0   5   8      468.82      444.03      7.42 o 
   1   5   8     1230.15     1197.87     15.95 o 
   2   5   8     1660.89     1570.85     13.69 o 
   3   5   8     1507.95     1413.87     20.94 o 
   4   5   8       74.60       78.41      2.19 o 
   5   5   8      369.63      389.99      5.20 o 
   6   5   8      633.04      638.12      6.75 o 
  -7   6   8       27.53       27.30      2.47 o 
  -6   6   8       39.18       36.52      1.71 o 
  -5   6   8       54.88       58.72      1.84 o 
  -4   6   8     1088.55     1077.05      6.42 o 
  -3   6   8      646.03      637.27      6.43 o 
  -2   6   8       28.26       25.54      1.40 o 
  -1   6   8     3153.84     2997.90     40.79 o 
   0   6   8        4.00        3.35      1.23 o 
   1   6   8     3203.27     2998.90     25.25 o 
   2   6   8      554.26      540.11      4.03 o 
   3   6   8      421.46      368.96      3.68 o 
   4   6   8      102.54       77.00      1.76 o 
   5   6   8       16.17       16.03      1.28 o 
   6   6   8      156.49      173.53      3.98 o 
  -7   7   8        2.00        2.57      1.74 o 
  -6   7   8       35.28       32.88      1.65 o 
  -5   7   8        0.32        0.92      1.29 o 
  -4   7   8        7.06        6.65      1.40 o 
  -3   7   8       44.93       42.63      1.85 o 
  -2   7   8     1062.48      984.21     10.15 o 
  -1   7   8       39.76       49.78      1.83 o 
   0   7   8     1274.06     1207.33     16.84 o 
   1   7   8       53.10       40.11      1.36 o 
   2   7   8      543.20      561.76      4.62 o 
   3   7   8        0.66        5.98      1.30 o 
   4   7   8       72.00       60.65      1.73 o 
   5   7   8       27.48       24.66      1.28 o 
   6   7   8      258.33      239.20      6.64 o 
  -7   8   8        1.33        2.83      1.82 o 
  -6   8   8       75.41       66.09      2.13 o 
  -5   8   8       37.08       38.95      2.06 o 
  -4   8   8       62.45       64.28      1.98 o 
  -3   8   8     1062.15     1039.03      6.79 o 
  -2   8   8       29.18       35.30      1.46 o 
  -1   8   8     1454.99     1401.20     16.72 o 
   0   8   8       62.23       66.55      1.61 o 
   1   8   8     2062.35     1913.78     15.73 o 
   2   8   8       12.44       17.20      1.23 o 
   3   8   8      532.21      505.18      4.07 o 
   4   8   8      165.40      171.46      2.48 o 
   5   8   8        3.01        2.47      1.10 o 
   6   8   8       60.05       48.66      1.94 o 
  -6   9   8      255.55      270.91      7.99 o 
  -5   9   8      180.87      192.77      3.37 o 
  -4   9   8      421.47      434.28      4.00 o 
  -3   9   8      152.70      159.14      3.23 o 
  -2   9   8      204.89      200.17      3.33 o 
  -1   9   8      111.14      115.76      2.51 o 
   0   9   8      904.72      892.78      9.18 o 
   1   9   8      262.76      255.77      2.37 o 
   2   9   8      312.96      326.40      3.11 o 
   3   9   8      539.65      562.07      4.28 o 
   4   9   8       73.17       75.07      1.90 o 
   5   9   8      216.09      223.81      5.28 o 
  -6  10   8       94.29       89.42      7.54 o 
  -5  10   8      265.57      278.95      6.63 o 
  -4  10   8      248.72      266.45      3.19 o 
  -3  10   8      749.75      774.90      8.06 o 
  -2  10   8      172.05      173.18      3.66 o 
  -1  10   8      322.72      311.22      5.16 o 
   0  10   8       10.85        9.09      1.15 o 
   1  10   8       14.39       16.71      1.13 o 
   2  10   8        2.45        8.01      1.18 o 
   3  10   8       42.62       56.53      1.67 o 
   4  10   8      103.62      116.40      3.22 o 
   5  10   8      148.62      154.84      7.11 o 
  -6  11   8       79.43       62.58      9.54 o 
  -5  11   8      145.57      147.33      2.92 o 
  -4  11   8       29.36       28.99      1.66 o 
  -3  11   8     1213.02     1258.43      9.57 o 
  -2  11   8      365.40      379.05      4.95 o 
  -1  11   8       47.61       44.80      1.68 o 
   0  11   8      217.35      239.16      2.85 o 
   1  11   8      101.97       95.19      1.90 o 
   2  11   8      546.76      519.84      5.09 o 
   3  11   8       46.17       32.96      1.45 o 
   4  11   8       22.98       24.23      1.30 o 
   5  11   8      164.57      183.36      7.66 o 
  -6  12   8      470.89      430.67      5.57 o 
  -5  12   8     1135.51     1143.52     26.46 o 
  -4  12   8      249.83      260.21      4.64 o 
  -3  12   8      346.89      351.61      3.79 o 
  -2  12   8     1272.35     1347.55     16.02 o 
  -1  12   8      348.14      361.66      4.24 o 
   0  12   8        0.93        1.18      1.27 o 
   1  12   8      170.55      171.57      2.72 o 
   2  12   8       65.26       62.77      1.61 o 
   3  12   8       13.62        8.65      1.19 o 
   4  12   8       21.46       18.39      1.19 o 
   5  12   8       70.46       59.43      8.50 o 
  -5  13   8       67.57       62.96      2.35 o 
  -4  13   8      633.14      694.35      8.98 o 
  -3  13   8       17.95       18.40      1.60 o 
  -2  13   8      672.26      728.07      7.71 o 
  -1  13   8       24.10       25.82      1.61 o 
   0  13   8       12.31       17.34      1.48 o 
   1  13   8        0.48        1.64      1.06 o 
   2  13   8      301.79      285.30      4.29 o 
   3  13   8       84.71       86.06      2.56 o 
   4  13   8      280.89      265.58     14.70 o 
  -5  14   8        2.03        0.60      1.17 o 
  -4  14   8       52.06       49.65      1.74 o 
  -3  14   8       98.43      105.05      2.86 o 
  -2  14   8      126.53      131.65      2.39 o 
  -1  14   8       62.68       71.00      2.16 o 
   0  14   8       67.97       71.36      1.94 o 
   1  14   8      410.08      437.71      6.99 o 
   2  14   8       37.00       41.89      1.36 o 
   3  14   8       37.34       42.19      1.97 o 
  -5  15   8       17.85       16.14      1.47 o 
  -4  15   8      328.54      321.50      8.79 o 
  -3  15   8       30.16       30.47      1.62 o 
  -2  15   8      599.14      609.83     12.23 o 
  -1  15   8        5.87        5.53      1.37 o 
   0  15   8      772.01      840.04     19.99 o 
   1  15   8      252.65      282.39      4.84 o 
   2  15   8      192.98      195.40      3.90 o 
   3  15   8        0.82       -0.34      0.96 o 
  -4  16   8      750.85      639.80     14.90 o 
  -3  16   8        0.51        0.14      1.23 o 
  -2  16   8        0.37        0.15      1.13 o 
  -1  16   8     1012.92     1133.84     22.81 o 
   0  16   8        5.83        7.16      1.12 o 
   1  16   8      328.07      377.59      5.57 o 
   2  16   8      136.49      153.69      5.82 o 
   3  16   8      273.16      274.66     12.56 o 
  -3  17   8      702.05      734.71     11.15 o 
  -2  17   8       13.65       13.60      1.59 o 
  -1  17   8        7.76        7.01      0.96 o 
   0  17   8      542.21      585.83     10.00 o 
   1  17   8      989.31     1094.86     24.12 o 
   2  17   8       47.73       48.68      3.16 o 
  -2  18   8      362.55      373.56      3.77 o 
  -1  18   8        7.34       11.43      1.49 o 
   0  18   8        2.11        2.17      0.97 o 
   1  18   8       50.24       54.75      1.70 o 
  -7   0   9        2.12        3.80      2.35 o 
  -5   0   9      694.63      710.44      9.38 o 
  -3   0   9      844.69      823.59      6.33 o 
  -1   0   9     1626.10     1619.44     34.74 o 
   1   0   9    12157.74    11524.81    104.18 o 
   3   0   9       60.56       69.01      2.20 o 
   5   0   9      920.24      998.97     17.05 o 
  -7   1   9        8.15        4.74      1.72 o 
  -6   1   9      380.49      411.64      6.62 o 
  -5   1   9      216.75      224.60      2.92 o 
  -4   1   9      579.44      578.76      4.67 o 
  -3   1   9       76.87       77.57      1.70 o 
  -2   1   9     2173.19     2105.97     30.91 o 
  -1   1   9      539.09      546.13      7.51 o 
   0   1   9      569.64      554.85      6.66 o 
   1   1   9      344.87      340.69      5.06 o 
   2   1   9      687.13      718.41      7.03 o 
   3   1   9      890.11      893.80      6.22 o 
   4   1   9      130.17      146.35      2.09 o 
   5   1   9        0.45        1.77      1.29 o 
   6   1   9      734.00      790.24     20.79 o 
  -7   2   9      203.40      200.70      5.34 o 
  -6   2   9        2.79        2.26      1.71 o 
  -5   2   9      603.83      638.79      4.45 o 
  -4   2   9      355.02      376.03      3.45 o 
  -3   2   9      434.48      434.96      5.75 o 
  -2   2   9       23.12       24.82      1.39 o 
  -1   2   9     1359.42     1312.59     19.71 o 
   0   2   9       16.65       13.07      1.33 o 
   1   2   9      878.02      855.04      9.10 o 
   2   2   9      384.19      378.06      5.25 o 
   3   2   9       35.95       34.28      1.43 o 
   4   2   9       32.74       33.27      1.40 o 
   5   2   9      385.29      424.03      7.78 o 
   6   2   9       39.67       40.55      2.02 o 
  -7   3   9        8.03        9.75      4.79 o 
  -6   3   9      225.97      238.71      5.60 o 
  -5   3   9      133.83      146.56      2.39 o 
  -4   3   9       10.99       11.14      1.18 o 
  -3   3   9       10.52       12.38      1.58 o 
  -2   3   9        8.65        5.69      1.28 o 
  -1   3   9      210.58      203.34      2.82 o 
   0   3   9     1495.85     1459.22     19.39 o 
   1   3   9     1161.58     1144.42     11.67 o 
   2   3   9       27.28       28.72      1.47 o 
   3   3   9      241.53      253.04      2.74 o 
   4   3   9       95.13       97.73      1.87 o 
   5   3   9      159.80      164.17      3.70 o 
   6   3   9        5.37        6.36      1.37 o 
  -7   4   9      185.77      126.28     61.08 o 
  -6   4   9      146.03      158.80      4.53 o 
  -5   4   9      647.38      666.51      6.09 o 
  -4   4   9      142.29      144.73      2.51 o 
  -3   4   9       88.58       95.38      2.18 o 
  -2   4   9       23.54       18.06      1.86 o 
  -1   4   9       13.64       13.40      1.51 o 
   0   4   9      477.50      456.92      5.90 o 
   1   4   9      373.57      352.41      4.55 o 
   2   4   9     1985.71     1936.71     12.88 o 
   3   4   9       11.83       12.93      1.25 o 
   4   4   9       92.66       83.61      1.81 o 
   5   4   9       28.59       35.83      1.64 o 
   6   4   9      241.24      223.17      5.44 o 
  -7   5   9       25.15       15.30      5.36 o 
  -6   5   9       51.74       41.23      1.83 o 
  -5   5   9        4.24        4.49      1.26 o 
  -4   5   9      615.51      644.64      6.59 o 
  -3   5   9      215.10      207.37      2.81 o 
  -2   5   9        2.72        1.98      1.29 o 
  -1   5   9        2.78        4.77      1.21 o 
   0   5   9      460.60      461.78      6.69 o 
   1   5   9      683.69      680.69      5.39 o 
   2   5   9      156.42      188.62      2.36 o 
   3   5   9       61.14       60.74      1.56 o 
   4   5   9       37.72       47.61      1.57 o 
   5   5   9      228.07      239.14      3.96 o 
   6   5   9      106.58      109.94      2.82 o 
  -6   6   9       36.96       35.69      2.07 o 
  -5   6   9      178.02      186.85      2.67 o 
  -4   6   9        0.90        1.74      1.39 o 
  -3   6   9       12.72       12.38      1.37 o 
  -2   6   9      295.82      298.57      5.64 o 
  -1   6   9       19.63       21.30      1.38 o 
   0   6   9       26.91       26.45      1.56 o 
   1   6   9       36.71       25.13      1.42 o 
   2   6   9       78.03       71.85      1.84 o 
   3   6   9       15.34       18.40      1.36 o 
   4   6   9        1.25        1.65      1.14 o 
   5   6   9        0.38        0.94      1.03 o 
  -7   7   9       68.77       46.63     23.45 o 
  -6   7   9      122.23      133.27      3.16 o 
  -5   7   9      126.97      133.33      2.60 o 
  -4   7   9        3.92        4.24      1.27 o 
  -3   7   9       41.20       42.53      1.71 o 
  -2   7   9      114.75      111.49      2.27 o 
  -1   7   9      311.53      318.48      4.41 o 
   0   7   9       38.92       25.52      1.58 o 
   1   7   9       88.52       76.70      1.86 o 
   2   7   9        2.01        0.95      1.19 o 
   3   7   9       11.53       18.65      1.36 o 
   4   7   9        4.40        2.26      1.17 o 
   5   7   9       73.85       75.10      2.30 o 
  -6   8   9      182.52      186.71      3.03 o 
  -5   8   9       17.52       14.76      1.45 o 
  -4   8   9        0.56        0.63      1.25 o 
  -3   8   9      197.17      202.16      3.26 o 
  -2   8   9       45.52       39.45      1.64 o 
  -1   8   9        5.70        5.38      1.55 o 
   0   8   9       99.33      116.74      2.45 o 
   1   8   9       14.47       22.44      1.32 o 
   2   8   9      341.54      270.44      2.95 o 
   3   8   9       28.24       29.11      1.37 o 
   4   8   9       23.18       31.38      1.27 o 
   5   8   9      151.72      143.02      4.01 o 
  -6   9   9        9.87       10.36      1.48 o 
  -5   9   9       33.66       35.38      1.84 o 
  -4   9   9        0.08        0.75      1.19 o 
  -3   9   9        3.68        3.06      1.33 o 
  -2   9   9      233.40      232.53      3.76 o 
  -1   9   9       63.33       68.54      1.92 o 
   0   9   9      190.03      191.24      2.81 o 
   1   9   9       10.92       17.76      1.27 o 
   2   9   9      246.87      218.55      2.80 o 
   3   9   9      670.47      708.50      7.96 o 
   4   9   9      164.56      166.06      4.77 o 
   5   9   9      224.01      201.02     10.24 o 
  -6  10   9      379.11      349.94      7.42 o 
  -5  10   9        0.56       -0.08      1.16 o 
  -4  10   9      275.56      293.47      5.15 o 
  -3  10   9      107.02      102.95      2.25 o 
  -2  10   9      158.12      147.45      2.77 o 
  -1  10   9       62.70       68.31      1.98 o 
   0  10   9     1661.51     1597.43     11.38 o 
   1  10   9      537.91      452.56      6.24 o 
   2  10   9      610.81      651.47      4.92 o 
   3  10   9       57.39       52.87      1.55 o 
   4  10   9      827.95      849.63     23.27 o 
   5  10   9       22.89       17.27      2.50 o 
  -6  11   9      451.64      407.05      5.08 o 
  -5  11   9      165.49      151.11      7.73 o 
  -4  11   9       20.55       24.76      1.41 o 
  -3  11   9       35.47       40.41      1.88 o 
  -2  11   9      813.16      867.13      9.42 o 
  -1  11   9     1332.21     1261.17     11.66 o 
   0  11   9       33.43       29.21      1.31 o 
   1  11   9      504.52      552.52      4.38 o 
   2  11   9       71.64       64.03      1.89 o 
   3  11   9     1135.63     1233.75     20.69 o 
   4  11   9        0.69        0.02      1.18 o 
  -5  12   9      676.36      644.26     26.77 o 
  -4  12   9      155.26      160.77      2.95 o 
  -3  12   9      814.02      850.03     11.59 o 
  -2  12   9       37.95       39.59      1.87 o 
  -1  12   9      125.83      137.84      2.78 o 
   0  12   9      705.42      671.74      6.67 o 
   1  12   9      201.54      212.39      3.26 o 
   2  12   9     1706.14     1725.65     23.22 o 
   3  12   9       25.24       38.04      1.91 o 
   4  12   9      686.51      626.17     23.62 o 
  -5  13   9       32.51       25.32      2.40 o 
  -4  13   9       61.75       56.73      2.02 o 
  -3  13   9        0.44        2.27      1.32 o 
  -2  13   9      269.55      291.69      4.96 o 
  -1  13   9       71.39       80.09      2.28 o 
   0  13   9      685.98      685.90      9.10 o 
   1  13   9      744.73      763.10     17.16 o 
   2  13   9        5.23        5.73      1.18 o 
   3  13   9       66.63       43.96      2.48 o 
   4  13   9       34.34       24.60      1.85 o 
  -4  14   9      409.84      401.53      6.36 o 
  -3  14   9       24.39       19.84      1.24 o 
  -2  14   9       36.73       40.18      1.75 o 
  -1  14   9      775.98      815.35     17.05 o 
   0  14   9        6.38        4.96      1.10 o 
   1  14   9      499.53      493.44     10.72 o 
   2  14   9        0.84        0.54      0.95 o 
   3  14   9       87.05       88.69      2.85 o 
  -4  15   9      150.72      126.18      5.79 o 
  -3  15   9      130.25      141.94      2.59 o 
  -2  15   9      790.50      796.46     10.47 o 
  -1  15   9      451.53      490.00     10.98 o 
   0  15   9      177.07      204.20      3.87 o 
   1  15   9      172.55      171.31      3.09 o 
   2  15   9      159.51      143.25      2.84 o 
   3  15   9       56.23       35.11     12.72 o 
  -3  16   9      204.00      200.68      2.94 o 
  -2  16   9       38.81       41.28      2.50 o 
  -1  16   9        0.99        1.61      1.05 o 
   0  16   9      144.51      161.88      6.44 o 
   1  16   9      136.05      133.13      3.69 o 
   2  16   9      409.63      412.63     16.88 o 
  -2  17   9       92.68       81.22      2.20 o 
  -1  17   9       53.38       47.13      1.93 o 
   0  17   9       45.68       42.56      2.01 o 
   1  17   9       41.65       41.78      1.83 o 
  -6   0  10       48.47       58.75      3.97 o 
  -4   0  10      505.22      512.94      7.88 o 
  -2   0  10      358.34      353.41      8.38 o 
   0   0  10     7001.53     7008.39     91.46 o 
   2   0  10       68.64       70.66      2.88 o 
   4   0  10       21.56       26.89      1.61 o 
  -6   1  10        4.56        7.48      2.45 o 
  -5   1  10       24.82       32.49      2.05 o 
  -4   1  10       49.89       58.07      2.46 o 
  -3   1  10      882.10      923.39      7.98 o 
  -2   1  10     1166.56     1193.81     17.95 o 
  -1   1  10     1057.69     1070.15     13.30 o 
   0   1  10      415.78      423.89      5.12 o 
   1   1  10       64.78       62.01      2.99 o 
   2   1  10      375.66      359.35      4.80 o 
   3   1  10        9.68       10.66      1.14 o 
   4   1  10       80.40       76.36      2.00 o 
   5   1  10      324.59      344.56      8.84 o 
  -7   2  10       10.46        4.34      1.81 o 
  -6   2  10        2.65        3.71      1.91 o 
  -5   2  10       17.82       19.20      1.96 o 
  -4   2  10      468.77      497.07      4.62 o 
  -3   2  10        1.32        1.77      1.44 o 
  -2   2  10      411.96      401.95      8.65 o 
  -1   2  10       11.06       11.26      1.43 o 
   0   2  10      677.98      671.21      7.35 o 
   1   2  10      138.27      140.41      3.12 o 
   2   2  10       61.18       64.58      1.97 o 
   3   2  10       28.48       27.47      1.29 o 
   4   2  10      137.26      158.06      2.55 o 
   5   2  10      168.01      188.86      3.04 o 
  -7   3  10        0.35        1.12      1.33 o 
  -6   3  10      707.38      818.50     10.40 o 
  -5   3  10       46.93       56.97      2.23 o 
  -4   3  10      105.57      109.94      2.40 o 
  -3   3  10      369.85      364.61      5.80 o 
  -2   3  10       33.15       30.26      1.59 o 
  -1   3  10     2241.50     2273.20     30.20 o 
   0   3  10     1271.03     1290.24     17.20 o 
   1   3  10       96.58       93.73      2.22 o 
   2   3  10       46.16       57.80      1.77 o 
   3   3  10      809.93      871.39      8.62 o 
   4   3  10       11.74       10.73      1.18 o 
   5   3  10      345.31      371.27     11.89 o 
  -6   4  10      198.31      225.02      4.22 o 
  -5   4  10       96.91      104.29      3.83 o 
  -4   4  10       11.79       11.21      1.58 o 
  -3   4  10      402.41      422.73      4.49 o 
  -2   4  10       72.90       72.02      2.75 o 
  -1   4  10       27.69       30.22      1.93 o 
   0   4  10     2120.30     2126.09     20.29 o 
   1   4  10      216.37      193.98      3.32 o 
   2   4  10     3873.62     3911.13     19.93 o 
   3   4  10        5.08        6.18      1.04 o 
   4   4  10      190.86      203.05      2.69 o 
   5   4  10      190.97      194.61      2.98 o 
  -6   5  10       63.33       73.42      2.71 o 
  -5   5  10      232.63      244.76      5.54 o 
  -4   5  10       60.47       62.15      2.29 o 
  -3   5  10        5.00        4.89      1.68 o 
  -2   5  10      439.41      419.95      4.58 o 
  -1   5  10      988.59      998.08     13.78 o 
   0   5  10      640.40      618.07     11.50 o 
   1   5  10     1253.32     1223.65      9.38 o 
   2   5  10      189.11      179.51      3.98 o 
   3   5  10      610.50      662.72      7.07 o 
   4   5  10      491.34      480.80      9.08 o 
   5   5  10      581.03      632.26     13.04 o 
  -6   6  10      441.03      417.44      7.38 o 
  -5   6  10      221.85      234.51      5.63 o 
  -4   6  10        0.19        0.46      1.46 o 
  -3   6  10     1621.92     1690.09     18.52 o 
  -2   6  10        7.40        8.74      1.45 o 
  -1   6  10      818.09      822.65      5.46 o 
   0   6  10      196.04      205.65      3.01 o 
   1   6  10      170.35      149.53      2.50 o 
   2   6  10        4.55       13.27      1.37 o 
   3   6  10      161.52      158.40      2.93 o 
   4   6  10      210.04      229.71      3.28 o 
   5   6  10      689.60      641.94     12.02 o 
  -6   7  10       14.05       16.36      3.05 o 
  -5   7  10       23.68       25.10      1.87 o 
  -4   7  10      295.63      306.02      5.58 o 
  -3   7  10        4.27        7.63      1.40 o 
  -2   7  10      440.15      442.94      4.43 o 
  -1   7  10       47.03       41.60      1.61 o 
   0   7  10      197.35      210.85      3.09 o 
   1   7  10       26.34       20.32      1.25 o 
   2   7  10      323.51      310.67      3.18 o 
   3   7  10        0.59        0.90      1.22 o 
   4   7  10      950.48      996.67     21.19 o 
   5   7  10       12.73        8.22      1.22 o 
  -6   8  10        7.57        5.08      1.27 o 
  -5   8  10      463.15      483.35      9.33 o 
  -4   8  10       18.29       21.30      1.54 o 
  -3   8  10      362.05      381.64      3.42 o 
  -2   8  10       20.75       20.93      1.58 o 
  -1   8  10     1032.90      998.24      9.33 o 
   0   8  10       57.34       59.39      1.94 o 
   1   8  10       55.27       46.99      1.55 o 
   2   8  10       66.87       72.68      1.69 o 
   3   8  10      217.64      220.13      4.94 o 
   4   8  10       27.42       27.66      1.13 o 
  -5   9  10      100.89       97.49      4.66 o 
  -4   9  10      173.04      171.89      5.14 o 
  -3   9  10       88.54       85.30      1.93 o 
  -2   9  10       33.77       37.68      1.98 o 
  -1   9  10      315.91      306.15      3.25 o 
   0   9  10        6.94        5.07      1.27 o 
   1   9  10      472.27      480.36      4.72 o 
   2   9  10        0.22        1.41      1.03 o 
   3   9  10      427.14      441.90      9.92 o 
   4   9  10      829.06      831.27     21.54 o 
  -5  10  10      699.78      660.36      8.55 o 
  -4  10  10       27.06       26.00      1.44 o 
  -3  10  10        3.45        6.11      1.25 o 
  -2  10  10        7.10        5.46      1.61 o 
  -1  10  10       25.36       20.79      1.50 o 
   0  10  10      160.66      124.29      2.24 o 
   1  10  10      130.23      133.09      2.35 o 
   2  10  10      391.12      420.20      5.20 o 
   3  10  10       17.52       14.35      1.28 o 
   4  10  10      221.92      244.50     13.67 o 
  -5  11  10      185.14      162.68     11.43 o 
  -4  11  10      103.05       96.80      5.00 o 
  -3  11  10      142.38      147.65      4.50 o 
  -2  11  10       77.81       84.37      2.27 o 
  -1  11  10       61.39       56.68      2.14 o 
   0  11  10        0.42        0.76      1.21 o 
   1  11  10       39.56       47.46      1.69 o 
   2  11  10      262.67      261.98      5.00 o 
   3  11  10       83.21       96.13      2.24 o 
   4  11  10       75.40       85.26      2.95 o 
  -4  12  10      776.95      758.69     26.63 o 
  -3  12  10      140.27      128.77      3.59 o 
  -2  12  10      137.05      132.71      2.75 o 
  -1  12  10       52.95       50.97      1.81 o 
   0  12  10      137.49      124.39      2.67 o 
   1  12  10      250.16      234.81      4.40 o 
   2  12  10        0.62        0.94      1.02 o 
   3  12  10        7.05       11.07      1.23 o 
  -4  13  10      244.35      197.45     17.20 o 
  -3  13  10      222.14      223.99      8.82 o 
  -2  13  10        6.09        8.73      1.36 o 
  -1  13  10      209.45      202.80      4.31 o 
   0  13  10       63.01       45.97      1.43 o 
   1  13  10       72.26       72.68      1.80 o 
   2  13  10        3.87        2.76      1.23 o 
   3  13  10        2.97        0.67      0.78 o 
  -4  14  10      280.07      227.48     16.35 o 
  -3  14  10       14.75       14.30      1.39 o 
  -2  14  10       29.15       31.09      1.45 o 
  -1  14  10       88.12       86.97      3.04 o 
   0  14  10       88.55       74.09      2.20 o 
   1  14  10       20.35       28.57      2.04 o 
   2  14  10       20.87       18.46      1.54 o 
  -3  15  10      164.04      157.18      3.36 o 
  -2  15  10      336.51      308.82     20.24 o 
  -1  15  10      659.48      632.06     28.21 o 
   0  15  10      159.75      171.11      3.28 o 
   1  15  10        6.42       10.44      1.26 o 
  -2  16  10       18.72       19.10      8.00 o 
  -1  16  10      444.60      448.56      5.67 o 
   0  16  10      565.42      555.93     27.56 o 
  -5   0  11        1.72        1.88      2.37 o 
  -3   0  11      668.67      726.09     12.27 o 
  -1   0  11     4557.33     4651.00     27.67 o 
   1   0  11      460.08      519.59     15.42 o 
   3   0  11     1008.10     1044.01      9.20 o 
  -6   1  11      148.91      134.85     11.98 o 
  -5   1  11       18.39       22.40      2.07 o 
  -4   1  11       99.37      104.78      4.23 o 
  -3   1  11      344.42      375.42      4.67 o 
  -2   1  11       11.07       11.49      1.77 o 
  -1   1  11      514.23      528.23      5.86 o 
   0   1  11      162.66      182.86      2.81 o 
   1   1  11      240.77      243.79      3.47 o 
   2   1  11      556.24      596.53      4.61 o 
   3   1  11       54.07       47.04      1.59 o 
   4   1  11     1271.32     1303.78     22.55 o 
   5   1  11       11.42        4.40      2.31 o 
  -6   2  11       14.29       10.30      2.34 o 
  -5   2  11       80.39       87.33      2.55 o 
  -4   2  11        4.04        3.92      1.68 o 
  -3   2  11      122.82      124.92      2.78 o 
  -2   2  11      745.21      791.51     17.86 o 
  -1   2  11      148.31      151.82      2.77 o 
   0   2  11      145.26      154.49      2.37 o 
   1   2  11      109.40      121.91      2.85 o 
   2   2  11      293.37      297.77      3.64 o 
   3   2  11     1346.80     1414.07     18.51 o 
   4   2  11       18.21       17.19      1.22 o 
  -6   3  11        7.01        3.56      2.09 o 
  -5   3  11       15.42       16.39      1.79 o 
  -4   3  11       86.38       85.94      2.31 o 
  -3   3  11      143.78      151.94      2.84 o 
  -2   3  11      297.28      308.79      5.83 o 
  -1   3  11      943.67      945.50     12.03 o 
   0   3  11     1230.79     1282.80     11.03 o 
   1   3  11      234.17      244.52      3.03 o 
   2   3  11       67.72       71.34      1.76 o 
   3   3  11      144.21      135.99      2.17 o 
   4   3  11       76.24       77.38      3.28 o 
  -5   4  11        5.03        5.26      1.62 o 
  -4   4  11       19.36       17.12      1.63 o 
  -3   4  11      229.99      242.63      4.91 o 
  -2   4  11      525.40      548.58     10.44 o 
  -1   4  11        2.02        2.47      1.43 o 
   0   4  11      607.70      603.22      5.20 o 
   1   4  11      226.16      244.22      3.23 o 
   2   4  11       27.02       23.28      1.41 o 
   3   4  11       53.13       46.65      1.44 o 
   4   4  11      231.31      204.98     11.30 o 
  -5   5  11      448.23      454.06     12.17 o 
  -4   5  11        7.67        7.62      1.46 o 
  -3   5  11      220.63      231.93      4.63 o 
  -2   5  11      421.43      467.32      6.75 o 
  -1   5  11      557.94      584.97      5.75 o 
   0   5  11      137.68      128.27      2.33 o 
   1   5  11      136.46      135.56      2.40 o 
   2   5  11       70.43       66.70      1.73 o 
   3   5  11        3.29        3.70      1.05 o 
   4   5  11      108.79      108.34      4.95 o 
  -5   6  11        0.67        1.83      1.40 o 
  -4   6  11      353.87      379.22      7.53 o 
  -3   6  11        7.94        6.73      1.76 o 
  -2   6  11      395.72      426.11      4.89 o 
  -1   6  11      263.92      260.52      3.48 o 
   0   6  11       32.16       32.67      1.58 o 
   1   6  11       54.39       60.83      1.77 o 
   2   6  11      422.28      416.20      6.79 o 
   3   6  11        6.22        7.79      1.13 o 
   4   6  11        3.99        6.56      1.18 o 
  -5   7  11      174.99      195.82      7.32 o 
  -4   7  11        1.67        1.03      1.20 o 
  -3   7  11     1045.86     1116.10     10.13 o 
  -2   7  11      209.36      203.82      3.52 o 
  -1   7  11      411.52      417.26      4.50 o 
   0   7  11      104.12       95.22      2.12 o 
   1   7  11        0.14        0.83      1.20 o 
   2   7  11      157.90      186.55      3.58 o 
   3   7  11       65.09       68.10      1.63 o 
   4   7  11      201.40      165.15     12.10 o 
  -5   8  11        3.97        2.57      1.34 o 
  -4   8  11      320.74      326.87      7.80 o 
  -3   8  11        7.19        6.36      1.22 o 
  -2   8  11       44.52       51.20      1.92 o 
  -1   8  11       26.26       33.97      2.09 o 
   0   8  11      167.57      136.04      2.33 o 
   1   8  11        0.05       -0.15      1.15 o 
   2   8  11        0.06        0.95      1.02 o 
   3   8  11       61.47       57.76      1.83 o 
   4   8  11       60.30       56.28      9.35 o 
  -5   9  11      101.11       87.21      8.52 o 
  -4   9  11       90.68       90.67      4.26 o 
  -3   9  11       93.61       94.51      2.44 o 
  -2   9  11      152.89      168.01      4.04 o 
  -1   9  11      164.54      166.17      3.83 o 
   0   9  11      279.21      279.18      4.11 o 
   1   9  11      242.44      266.55      4.62 o 
   2   9  11       16.11       13.29      1.21 o 
   3   9  11       74.01       74.31      3.12 o 
  -5  10  11       35.18       22.05      2.39 o 
  -4  10  11      314.14      289.84      4.10 o 
  -3  10  11        2.96        3.20      1.14 o 
  -2  10  11      672.56      669.50     13.90 o 
  -1  10  11       76.81       58.94      2.90 o 
   0  10  11      378.78      403.31      8.29 o 
   1  10  11       58.98       70.14      2.15 o 
   2  10  11      597.33      603.73     24.25 o 
   3  10  11        0.41        0.64      1.07 o 
  -4  11  11      113.21      104.76      2.98 o 
  -3  11  11      544.41      516.00      4.91 o 
  -2  11  11      171.57      164.39      5.04 o 
  -1  11  11      194.07      217.41      7.37 o 
   0  11  11       27.59       26.03      2.36 o 
   1  11  11      984.86     1071.57     29.95 o 
   2  11  11      113.48      121.53      3.33 o 
   3  11  11      485.81      432.78     76.07 o 
  -4  12  11       15.49       12.31      1.57 o 
  -3  12  11        1.59        4.23      1.23 o 
  -2  12  11      793.89      736.99     19.02 o 
  -1  12  11       75.19       79.15      2.78 o 
   0  12  11      754.66      726.61     23.89 o 
   1  12  11      220.17      277.61      4.00 o 
   2  12  11      436.50      387.37     15.88 o 
  -3  13  11      196.08      155.65     12.15 o 
  -2  13  11      129.93      106.74      5.76 o 
  -1  13  11      200.33      202.39      3.55 o 
   0  13  11        4.91        3.63      1.27 o 
   1  13  11       34.76       22.60      1.18 o 
   2  13  11       33.67       23.27      7.45 o 
  -2  14  11       63.88       56.15      2.15 o 
  -1  14  11       62.49       55.74      2.10 o 
   0  14  11        6.74       11.41      1.34 o 
   1  14  11       22.55       17.18      4.72 o 
  -4   0  12       11.90        7.23      2.54 o 
  -2   0  12     3304.82     3690.40     96.81 o 
   0   0  12        5.24        7.35      1.60 o 
   2   0  12     1249.35     1382.33     28.11 o 
  -5   1  12      684.05      621.42      7.95 o 
  -4   1  12      882.48      882.74     51.57 o 
  -3   1  12     1397.96     1471.77     49.82 o 
  -2   1  12        1.73        2.74      1.69 o 
  -1   1  12      112.47      120.29      2.66 o 
   0   1  12        2.01        3.67      1.19 o 
   1   1  12      191.02      211.81      3.70 o 
   2   1  12       66.51       62.59      1.91 o 
   3   1  12        1.52        2.52      1.00 o 
  -5   2  12       16.24       13.58      2.46 o 
  -4   2  12      488.50      514.91     25.11 o 
  -3   2  12       40.35       40.93      2.87 o 
  -2   2  12      175.41      182.45      4.61 o 
  -1   2  12       53.39       51.68      1.81 o 
   0   2  12       48.52       52.69      1.78 o 
   1   2  12        2.45        2.61      1.15 o 
   2   2  12        5.14        6.05      1.14 o 
   3   2  12       15.43       16.12      1.13 o 
   4   2  12       71.69       56.73     19.60 o 
  -4   3  12       46.05       48.81      2.06 o 
  -3   3  12      694.20      720.64     20.32 o 
  -2   3  12      813.31      917.55      7.55 o 
  -1   3  12       72.83       71.55      1.95 o 
   0   3  12      159.32      170.85      4.32 o 
   1   3  12      273.66      300.43      5.07 o 
   2   3  12       38.99       42.50      1.63 o 
   3   3  12       62.72       55.25      2.87 o 
   4   3  12        2.08        3.61      1.60 o 
  -5   4  12       30.43       22.05      4.47 o 
  -4   4  12      147.96      155.23      7.24 o 
  -3   4  12      172.60      180.89      3.82 o 
  -2   4  12      852.38      899.42     19.72 o 
  -1   4  12        5.15        2.81      1.39 o 
   0   4  12      810.50      849.28     15.87 o 
   1   4  12      320.70      347.44      6.55 o 
   2   4  12      130.30      133.41      3.08 o 
   3   4  12      158.07      149.63      4.66 o 
  -5   5  12       23.23       14.37      3.03 o 
  -4   5  12      152.56      145.21      8.57 o 
  -3   5  12      275.25      303.57      9.40 o 
  -2   5  12        5.05        5.20      1.76 o 
  -1   5  12      401.24      416.41      8.95 o 
   0   5  12       98.03       96.64      2.18 o 
   1   5  12      291.40      336.92      3.84 o 
   2   5  12      312.16      311.17      7.56 o 
   3   5  12      721.13      821.40      7.28 o 
  -4   6  12       10.63        7.44      1.28 o 
  -3   6  12       31.83       36.52      1.72 o 
  -2   6  12       45.09       49.92      3.93 o 
  -1   6  12        4.25        2.85      1.50 o 
   0   6  12       13.13       16.95      1.70 o 
   1   6  12      276.59      266.22      3.96 o 
   2   6  12       11.18       10.22      1.06 o 
   3   6  12      659.15      674.00      5.32 o 
  -5   7  12        8.79        2.62      1.97 o 
  -4   7  12       13.93       13.35      1.65 o 
  -3   7  12        6.14        4.61      1.27 o 
  -2   7  12        2.38        3.27      1.68 o 
  -1   7  12        2.03        2.20      1.38 o 
   0   7  12      306.79      303.63      6.08 o 
   1   7  12        0.69        1.43      0.98 o 
   2   7  12      832.44      831.90     29.40 o 
   3   7  12        1.63        1.64      0.84 o 
  -4   8  12        1.99        2.22      1.37 o 
  -3   8  12       52.55       48.99      2.43 o 
  -2   8  12        2.36        3.04      1.30 o 
  -1   8  12       25.92       26.89      1.50 o 
   0   8  12        0.83        1.41      1.14 o 
   1   8  12      280.30      301.58      5.36 o 
   2   8  12       21.97       19.23      1.43 o 
   3   8  12      836.80      735.56      6.51 o 
  -4   9  12      150.79      121.81      2.64 o 
  -3   9  12      176.67      150.24      7.43 o 
  -2   9  12        0.40        0.76      1.21 o 
  -1   9  12      110.26       96.66      4.12 o 
   0   9  12      298.94      308.28      9.35 o 
   1   9  12      296.75      281.74      4.30 o 
   2   9  12      908.69      857.89      8.36 o 
  -2  10  12      242.05      176.63     19.18 o 
  -1  10  12      563.91      543.84      4.73 o 
   0  10  12      365.95      361.05      5.07 o 
   1  10  12      200.72      169.57      4.51 o 
   2  10  12       64.61       71.39      2.54 o 
  -1  11  12        4.43        2.97      1.10 o 
   0  11  12      647.44      667.41      7.82 o 
   1  11  12        8.65        7.79      1.40 o 
  -2  12  12       92.71       82.29      2.57 o 
  -1  12  12      325.12      282.43      4.53 o 
   0  12  12        8.91        8.56      1.20 o 
  -3   0  13      812.60      775.73     77.25 o 
  -1   0  13      176.47      154.93      5.84 o 
   1   0  13      816.35      783.73     36.85 o 
   3   0  13      631.94      592.27      8.94 o 
  -4   1  13        2.02        2.06      1.26 o 
  -3   1  13       95.81       87.18      2.93 o 
  -2   1  13      105.97       98.89      4.86 o 
  -1   1  13       22.08       13.75      1.31 o 
   0   1  13      357.62      368.54      9.71 o 
   1   1  13      124.03      122.80      4.73 o 
   2   1  13      626.99      678.99      9.30 o 
   3   1  13        3.43        3.69      1.34 o 
  -4   2  13     1092.99      919.28    187.73 o 
  -3   2  13        0.70        0.63      1.42 o 
  -2   2  13        4.91        4.75      1.68 o 
  -1   2  13      375.70      388.72      9.03 o 
   0   2  13       12.44       13.94      1.35 o 
   1   2  13     1109.50     1173.76     24.09 o 
   2   2  13      171.37      190.57      3.26 o 
   3   2  13        2.44        3.99      1.85 o 
  -4   3  13       37.80       38.11      2.79 o 
  -3   3  13      201.97      201.84      5.52 o 
  -2   3  13      777.39      793.74     11.74 o 
  -1   3  13       42.39       39.98      3.18 o 
   0   3  13       38.16       41.02      1.63 o 
   1   3  13        8.78        7.91      1.15 o 
   2   3  13      291.41      303.77      6.60 o 
  -4   4  13      110.75      110.07      3.56 o 
  -3   4  13       36.49       44.02      6.31 o 
  -2   4  13        6.59        5.60      1.84 o 
  -1   4  13      751.96      794.21     15.48 o 
   0   4  13       16.21       18.21      1.23 o 
   1   4  13       41.35       37.91      1.46 o 
   2   4  13       17.76       19.34      1.31 o 
  -4   5  13      311.78      283.28     39.08 o 
  -3   5  13      372.97      362.09     22.60 o 
  -2   5  13      344.70      340.64     27.15 o 
  -1   5  13        1.36        3.25      1.29 o 
   0   5  13      170.05      171.37      5.96 o 
   1   5  13      181.34      190.35      3.39 o 
   2   5  13      113.22      131.64      2.72 o 
  -4   6  13      192.60      145.18     40.31 o 
  -3   6  13      292.65      275.48      5.22 o 
  -2   6  13       55.44       46.50      2.83 o 
  -1   6  13       66.36       67.81      2.35 o 
   0   6  13      636.83      677.76      8.67 o 
   1   6  13       77.40       86.04      3.02 o 
   2   6  13      441.89      474.47      7.98 o 
  -2   7  13       13.50       13.62      1.58 o 
  -1   7  13       76.32       72.05      2.70 o 
   0   7  13      267.20      282.78      5.92 o 
   1   7  13      526.74      523.46     10.38 o 
   2   7  13       17.71       14.49      1.86 o 
  -3   8  13        7.24        6.70      1.87 o 
  -2   8  13       79.30       63.83      5.57 o 
  -1   8  13       44.12       44.76      2.14 o 
   0   8  13      243.87      237.08     13.60 o 
   1   8  13       51.57       49.25      4.54 o 
  -1   9  13       11.38       11.17      1.37 o 
   0   9  13       17.38       17.26      3.79 o 
  -1  10  13      137.74      117.45     20.09 o 
  -2   0  14      194.93      155.98      5.51 o 
   0   0  14     1509.41     1562.57     90.26 o 
  -3   1  14      208.46      166.43      6.91 o 
  -2   1  14      133.54      107.55      6.50 o 
  -1   1  14      363.17      348.17     22.67 o 
   0   1  14        3.18        4.07      1.18 o 
   1   1  14      289.74      256.78      4.54 o 
  -3   2  14       17.46       15.36      1.90 o 
  -2   2  14      133.76      104.10      2.53 o 
  -1   2  14       50.80       49.00      2.48 o 
   0   2  14       74.31       60.91      1.81 o 
   1   2  14        1.11        1.68      0.90 o 
  -3   3  14        8.37        5.32      1.43 o 
  -2   3  14      116.70       96.96      2.40 o 
  -1   3  14        5.22        7.44      6.28 o 
   0   3  14       70.09       68.26      2.72 o 
   1   3  14       31.91       33.46      2.14 o 
  -2   4  14       56.93       39.13      1.61 o 
  -1   4  14      274.00      248.76      4.75 o 
   0   4  14        2.78        2.63      1.35 o 
  -2   5  14        0.51        1.44      1.24 o 
  -1   5  14       33.29       31.87      2.01 o 
   0   5  14      176.20      159.60      7.21 o 
  -1   6  14        6.99        1.85      1.22 o 
                                                 
